# Supplementary material for: Beyond the screen: Exploring the dynamics of social media influencers, digital food marketing, and gendered influences on adolescent diets
Source: PLOS Digit Health. 2025 Feb 5;4(2):e0000729. doi: 10.1371/journal.pdig.0000729 (PMC11798478; doi:10.1371/journal.pdig.0000729)
Supplement: S1 Data — (XLSX) [file pdig.0000729.s002.xlsx]

## Sheet: Data Dictionary
Variable	Description					Database	Description
Gender specified	0 and 1 both mean no or not present					ALL post database	Includes ALL posts (including those not coded e.g., videos >60min on YT) and only includes information about the post
						Coded post only database	Includes ONLY posts that we coded marketing techniques for BUT only includes the post info. Includes 2 posts which we could not code because they got taken down/were not recorded
						Unique posts only	Includes unique posts (aka rows added for multiple products in a post were removed). No marketing techniques present since this was done at the product level
						Prods and brands	Mostly cleaned. Used INDEX MATCH to import post info for each product so that we can get marketing techniques by platform. NOTE: some of the post info (e.g., # of food items) as not been reviewed. Some posts say 0 food items but there are products coded for that post (perhaps the products were only mentioned or not sure if this is a mistake)
							SOME brands were not categorized with a food product - I did not go and code these yet…(Feb 15) Not sure what I meant by this. Any brands that had a specific product name included (e.g., 1287) (when technically they shouldn't have any product name) I left as is bc some coders may have intended for this to be a brand ad but weren't sure whether to include a name for Product name (so it is accurate…
							Products that were coded as products but we decided to change to a brand ad (after completing nutritional collection -- e.g., one product name was "Starbucks Drink"…this should have just been coded as a brand ad
							Products changed to brands: 1051, 2769, 1139, 1122, 2149
							NEED TO CLEAN AND REVIEW PRODUCT NAMES - map to clean
							8 products (alcohol) were classified as prod cat 18 (which we did not even have a code for… all ID 2089)…I changed these to cat 17 other BUT THESE WERE NOT CORRECTED IN THE SPSS PROD AND BRAND FILE
							Incorrect brand names have been corrected. In the ALL POST DATABASE brand names have not been reviewed or corrected
NOTES							Has UPDATED prod categories (som FF products incorrectly categorized)
Ashley	Blue						Prod category - those highlighted in bright yellow were categorized as PRODUCTS (not brands)…but I think they should be brands since no specific products
Lauren	Orange						Blanks in CLEAN product name are for BRAND ads
Grace	Yellow						There were some coding errors with Gender of child/teen where coders may have put a 1 meaning no gender present (and not male as in code manual). To be conservative, I changed all 1s to 0s (no gender present at all in ad) IF presence of child/teen was coded as not present. If presence/child teen was coded as present then I left the Gender coding as is
Soulene	Green					CHILD/TEEN prods and brands	There are SOME product categories that need to be assessed (highlighted in yellow)…I changed them to BRAND ads in main Prods and brands dataset but this needs to be confirmed with EP or JSG
Meghan	Purple
*Some YT posts were NOT coded bc we excluded videos >60min and then randomly selected 50% of videos per influencer after this
*The # of likes for 17 Instagram posts could NOT be scraped through any methods (manually or through multiple webscrapers). Webscraper automatically input -1
*for AA coding…not all ads are their own row…
For gender specified (child or teen) -- I coded a 0 if the coder left this variable blank. 1 means gender male specified, 2 is female, 4 is mixed
**missing comments for YT for Mark, JB, Jack -- this has been FIXED and resolved comments present for all influencers
							REQUIREMENTS
ID #s							· Frequency of posts/videos for food and beverage products “subject to marketing restrictions”;
1-1999	YouTube						· Frequency of posts/videos for brands “subject to marketing restrictions”;
2000 - 3999	Instagram						· Frequency of posts/videos for food and beverage products by food category;
4000 - 5999	TikTok						· Frequency of likes, comments, and shares for food products and brand posts/videos; and
							· Frequency of various marketing techniques used by social media influencers in posts/videos
AA data -- sort by 1 for Ad/Product to get unique ads. Sort Brand/Prod column and filter blanks to get unique products and brands
4910 and 4917 (no online video and not in recording) are present in unique posts only but NOT in Post Database - they were removed
Prods/Brands sheet	All columns have been reviewed and cleaned. Post length -- any posts with 0 are static photos
All datasets merged	All columns EXCEPT Gender of child, Gender of child specififed, Gender of teen, and Gender of teen specified have not been cleaned

## Sheet: Post info only_old
ID	InfluencerNum	Influencer	SocialMediaPlatform	link	postdate	number_comments	Numlikes	YT_videotitle	YT_description	YT_durationInSeconds	YT_views	YT_Video length>60 min?	Insta_Caption	Insta_PostType	Insta_VideoViews	Insta_VidDuration	TT_caption	TT_PlayCount	TT_ShareCount	TT_VidDuration	Post type	Post length	Influencer age	Influencer gender	Age of others	Gender of others	# of food items	# of alcohol items	# of non-food items	Non-food items description	Ad description
1	1	AddisonRae	1	https://www.youtube.com/watch?v=FF5xfnoASyk	2021-09-22T19:50:16Z	2962	45542	MY FIRST MET GALA!!! | Addison Rae	Thank you so much YouTube and Vogue for inviting me to attend my first Met Gala. It was such a dream come true. I still can’t believe this is real. Thank you to all my fans for all of your love and support. Thank you to the incredible team who helped put together this entire look - Law Roach, Mary Phillips, Adir Abergel, Thuy Nguyen and every single person who helped behind the scenes. Love y’all…	403	1263688	FALSE
2	1	AddisonRae	1	https://www.youtube.com/watch?v=p-1lZpaoKdk	2021-11-20T20:47:34Z	1372	19766	Live with Addison Rae	Using products from ITEM Beauty and fragrances from ARF, Addison shares all the tips and tricks to look camera ready for the holidays!	2872	663710	FALSE
3	2	CharlieDamelio	1	https://www.youtube.com/watch?v=TlefVuHFHqM	2022-04-13T21:00:09Z	1393	24845	BTS of Designing Social Tourist Spring Drops | Charli D'Amelio	#socialtouristcofounder Dixie and I traveled to the Abercrombie & Fitch campus in Columbus, OH to meet with our Social Tourist team and design our Spring 2022 drops in person. https://www.socialtourist.com Subscribe: @charli d'amelio Check Out Dixie's Youtube: @Dixie D'Amelio follow me: tiktok: https://www.tiktok.com/@charlidamelio instagram: https://www.instagram.com/charlidamelio/ twitter: http…	425	516182	FALSE
4	2	CharlieDamelio	1	https://www.youtube.com/watch?v=adb1fjA45SI	2021-12-25T21:00:10Z	3597	41266	The Best Snack for Christmas...S'more Dip | 12 Days Of Christmas | Day 13 | Charli D'Amelio	The Best Snack for Christmas...S'more Dip | 12 Days Of Christmas | Day 13 | Charli D'Amelio Subscribe: @charli d'amelio Watch next: All My Friends Tried My Baking | 12 Days Of Christmas | Day 12 | Charli D'Amelio https://youtu.be/xesyaJ0vgbY Follow Carolina: https://instagram.com/caro.leite?utm_medium=copy_link follow me: tiktok: https://www.tiktok.com/@charlidamelio instagram: https://www.instag…	596	1009405	FALSE
5	2	CharlieDamelio	1	https://www.youtube.com/watch?v=xesyaJ0vgbY	2021-12-24T16:00:09Z	873	32241	All My Friends Tried My Baking | 12 Days Of Christmas | Day 12 | Charli D'Amelio	All My Friends Tried My Baking | 12 Days Of Christmas | Day 12 | Charli D'Amelio Subscribe: @charli d'amelio Watch next: 12 Days Of Christmas | Christmas Try On Haul w/ Social Tourist | Day 11 | Charli D'Amelio https://youtu.be/awygkEn9gEY follow me: tiktok: https://www.tiktok.com/@charlidamelio instagram: https://www.instagram.com/charlidamelio/ twitter: https://twitter.com/charlidamelio youtube…	305	668932	FALSE
6	2	CharlieDamelio	1	https://www.youtube.com/watch?v=awygkEn9gEY	2021-12-23T18:30:10Z	649	19436	12 Days Of Christmas | Christmas Try On Haul w/ Social Tourist | Day 11 | Charli D'Amelio	12 Days Of Christmas | Christmas Try On Haul w/ Social Tourist | Day 11 | Charli D'Amelio Subscribe: @charli d'amelio Watch next: 12 Days Of Christmas | Making Brownie Jars Treats For My Friends | Day 6 | Charli D'Amelio https://youtu.be/NXZo0xJk2WQ follow me: tiktok: https://www.tiktok.com/@charlidamelio instagram: https://www.instagram.com/charlidamelio/ twitter: https://twitter.com/charlidamel…	373	331791	FALSE
7	2	CharlieDamelio	1	https://www.youtube.com/watch?v=WryC2STldag	2021-12-22T20:00:09Z	971	23722	12 Days Of Christmas | Finally Made A Hot Chocolate Bomb | Day 10 PART 3 | Charli D'Amelio	12 Days Of Christmas | Final Made A Hot Chocolate Bomb | Day 10 PART 3 | Charli D'Amelio Subscribe: @charli d'amelio Watch next: 12 Days Of Christmas | DIY HOT CHOCOLATE BOMBS | Day 9 PART 2... FAIL | Charli D'Amelio https://youtu.be/HEK67PAH5iM follow me: tiktok: https://www.tiktok.com/@charlidamelio instagram: https://www.instagram.com/charlidamelio/ twitter: https://twitter.com/charlidamelio y…	496	446043	FALSE
8	2	CharlieDamelio	1	https://www.youtube.com/watch?v=HEK67PAH5iM	2021-12-21T18:45:10Z	648	17649	12 Days Of Christmas | DIY HOT CHOCOLATE BOMBS | Day 9 PART 2... FAIL | Charli D'Amelio	12 Days Of Christmas | DIY HOT CHOCOLATE BOMBS | Day 9 PART 2... FAIL | Charli D'Amelio Subscribe: @charli d'amelio Watch next: 12 Days Of Christmas | Making Hot Chocolate Bombs | Day 8 PART 1 FAIL | Charli D'Amelio https://youtu.be/zaCkYUCrjOk follow me: tiktok: https://www.tiktok.com/@charlidamelio instagram: https://www.instagram.com/charlidamelio/ twitter: https://twitter.com/charlidamelio yo…	328	272319	FALSE
9	2	CharlieDamelio	1	https://www.youtube.com/watch?v=zaCkYUCrjOk	2021-12-20T16:30:09Z	791	20621	12 Days Of Christmas | Making Hot Chocolate Bombs | Day 8 PART 1 FAIL | Charli D'Amelio	12 Days Of Christmas | Making Hot Chocolate Bombs | Day 8 PART 1 FAIL | Charli D'Amelio Subscribe: @charli d'amelio Watch next: 12 Days Of Christmas | Making Christmas DIY Pretzel Rods | Day 7 | Charli D'Amelio https://youtu.be/ZNIwjuIvw-Q follow me: tiktok: https://www.tiktok.com/@charlidamelio instagram: https://www.instagram.com/charlidamelio/ twitter: https://twitter.com/charlidamelio youtube…	392	302842	FALSE
10	2	CharlieDamelio	1	https://www.youtube.com/watch?v=ZNIwjuIvw-Q	2021-12-19T20:16:40Z	1150	21065	12 Days Of Christmas | Making Christmas DIY Pretzel Rods | Day 7 | Charli D'Amelio	12 Days Of Christmas | Making Christmas DIY Pretzel Rods | Day 7 | Charli D'Amelio Subscribe: @charli d'amelio Watch next: 12 Days Of Christmas | Making Brownie Jars Treats For My Friends | Day 6 | Charli D'Amelio https://youtu.be/NXZo0xJk2WQ follow me: tiktok: https://www.tiktok.com/@charlidamelio instagram: https://www.instagram.com/charlidamelio/ twitter: https://twitter.com/charlidamelio yout…	340	262250	FALSE
11	2	CharlieDamelio	1	https://www.youtube.com/watch?v=NXZo0xJk2WQ	2021-12-18T18:00:11Z	968	25362	12 Days Of Christmas | Making Brownie Jars Treats For My Friends | Day 6 | Charli D'Amelio	12 Days Of Christmas | Making Brownie Jars Treats For My Friends | Day 6 | Charli D'Amelio Subscribe: @charli d'amelio Watch next: 12 Days Of Christmas | Rating Past Christmas Outfits with Avani | Charli D'Amelio https://youtu.be/2ru9lHy65TE follow me: tiktok: https://www.tiktok.com/@charlidamelio instagram: https://www.instagram.com/charlidamelio/ twitter: https://twitter.com/charlidamelio youtu…	261	324853	FALSE
12	2	CharlieDamelio	1	https://www.youtube.com/watch?v=2ru9lHy65TE	2021-12-17T17:00:09Z	927	33344	12 Days Of Christmas | Rating Past Christmas Outfits with Avani | Day 5 | Charli D'Amelio	12 Days Of Christmas | Rating Past Christmas Outfits with Avani | Day 5 | Charli D'Amelio Subscribe: @charli d'amelio Watch next: 12 Days Of Christmas | Avani and Nessa Rate My Christmas Baking | Charli D'Amelio https://youtu.be/u-fQJ7PWkaA follow me: tiktok: https://www.tiktok.com/@charlidamelio instagram: https://www.instagram.com/charlidamelio/ twitter: https://twitter.com/charlidamelio youtub…	373	561076	FALSE
13	2	CharlieDamelio	1	https://www.youtube.com/watch?v=u-fQJ7PWkaA	2021-12-16T18:00:11Z	1414	56968	12 Days Of Christmas | Avani and Nessa Rate My Christmas Baking | Day 4 | Charli D'Amelio	12 Days Of Christmas | Avani and Nessa Rate My Christmas Baking | Day 4 | Charli D'Amelio Subscribe: @charli d'amelio Watch next: 12 Days Of Christmas | Baking Brownie Presents | Complete Fail | Charli D'Amelio https://youtu.be/7HYXPp_-c3A follow me: tiktok: https://www.tiktok.com/@charlidamelio instagram: https://www.instagram.com/charlidamelio/ twitter: https://twitter.com/charlidamelio youtube…	346	991614	FALSE
14	2	CharlieDamelio	1	https://www.youtube.com/watch?v=7HYXPp_-c3A	2021-12-15T16:00:10Z	895	23888	12 Days Of Christmas | Baking Brownie Presents | Complete Fail | Day 3 | Charli D'Amelio	12 Days Of Christmas | Baking Brownie Presents | Complete Fail | Day 3 | Charli D'Amelio Subscribe: @charli d'amelio Watch next: Day 2 of 12 Days Of Christmas | Making Christmas Tree Cupcakes | Fan Q&A | Charli D'Amelio https://youtu.be/ggyV9qgP2IE follow me: tiktok: https://www.tiktok.com/@charlidamelio instagram: https://www.instagram.com/charlidamelio/ twitter: https://twitter.com/charlidameli…	411	271499	FALSE
15	2	CharlieDamelio	1	https://www.youtube.com/watch?v=ggyV9qgP2IE	2021-12-14T16:00:09Z	1587	34793	12 Days Of Christmas | Making Christmas Tree Cupcakes | Fan Q&A | Day 2 | Charli D'Amelio	Day 2 of 12 Days Of Christmas | Making Christmas Tree Cupcakes | Fan Q&A | Day 2 | Charli D'Amelio Subscribe: @charli d'amelio Watch next: 12 Days Of Christmas | Making Gingerbread Houses | Day 1 | Charli D'Amelio https://youtu.be/oyLmRSydsUg follow me: tiktok: https://www.tiktok.com/@charlidamelio instagram: https://www.instagram.com/charlidamelio/ twitter: https://twitter.com/charlidamelio yout…	721	476211	FALSE
16	2	CharlieDamelio	1	https://www.youtube.com/watch?v=oyLmRSydsUg	2021-12-13T16:00:09Z	1843	49344	12 Days Of Christmas | Making Gingerbread Houses | Day 1 | Charli D'Amelio	12 Days Of Christmas | Making Gingerbread Houses | Day 1 | Charli D'Amelio Subscribe: @charli d'amelio Watch Next: Charli and the Chocolate Factory | Charli D'Amelio https://youtu.be/7MBwle21I0I follow me: tiktok: https://www.tiktok.com/@charlidamelio instagram: https://www.instagram.com/charlidamelio/ twitter: https://twitter.com/charlidamelio youtube: https://www.youtube.com/charlidamelio faceb…	625	600643	FALSE
17	2	CharlieDamelio	1	https://www.youtube.com/watch?v=7MBwle21I0I	2021-12-08T18:00:12Z	1971	46053	Charli and the Chocolate Factory | Charli D'Amelio	Charli and the Chocolate Factory | Charli D'Amelio Subscribe: @charli d'amelio Watch next: A Day In Paris With My Stylist | Charli D'Amelio https://youtu.be/Y8f1PvOrkfc hi everyone! welcome or welcome back to my channel. today you get to watch my mom and i taste test a bunch of compartes chocolate bars! thanks mom for trying these with me and thank you compartes for all the chocolate. let us know…	410	542609	FALSE
18	2	CharlieDamelio	1	https://www.youtube.com/watch?v=YnQH6ebAmiU	2021-11-10T21:00:10Z	2568	79534	My DIY Halloween Costumes 2021 | Charli D’Amelio	hi everyone! i'm so excited to give you a behind-the-scenes look at the making of my 2021 halloween costumes. i went all out this year! comment below which costume was your fav! love you all follow me: tiktok: https://www.tiktok.com/@charlidamelio instagram: https://www.instagram.com/charlidamelio/ twitter: https://twitter.com/charlidamelio youtube: https://www.youtube.com/charlidamelio facebook:…	560	1341042	FALSE
19	2	CharlieDamelio	1	https://www.youtube.com/watch?v=Y8f1PvOrkfc	2021-10-30T20:00:10Z	2949	74239	A Day In Paris With My Stylist | Charli D'Amelio	forever in love with paris! watch my stylist and i shop in one of fashion's biggest cities. i hope you enjoy!! follow me: tiktok: https://www.tiktok.com/@charlidamelio instagram: https://www.instagram.com/charlidamelio/ twitter: https://twitter.com/charlidamelio youtube: https://www.youtube.com/charlidamelio facebook: https://www.facebook.com/thecharlidam... add me on snap: https://www.snapchat.c…	444	1300788	FALSE
20	2	CharlieDamelio	1	https://www.youtube.com/watch?v=H8Gu8Si8ck8	2021-10-08T17:00:09Z	3981	92747	I Made This From Scratch (Not a Good Idea) | Charli D'Amelio	hi everyone! i made pasta from scratch! well, i tried and had a lot of fun making it. hope you enjoy this video!! follow me: tiktok: https://www.tiktok.com/@charlidamelio instagram: https://www.instagram.com/charlidamelio/ twitter: https://twitter.com/charlidamelio youtube: https://www.youtube.com/charlidamelio facebook: https://www.facebook.com/thecharlidamelio add me on snap: https://www.snapch…	621	1361709	FALSE
21	2	CharlieDamelio	1	https://www.youtube.com/watch?v=_Bt76LtFbq4	2021-09-28T18:00:10Z	3719	87139	I Became a Dog Stylist for the Day | Charli D'Amelio	hi everyone! in today's video i became a dog stylist for the day to help my dog rebel with some of her fashion choices. hope you enjoy! follow me: tiktok: https://www.tiktok.com/@charlidamelio instagram: https://www.instagram.com/charlidamelio/ twitter: https://twitter.com/charlidamelio youtube: https://www.youtube.com/charlidamelio facebook: https://www.facebook.com/thecharlidamelio add me on sn…	502	1035973	FALSE
22	2	CharlieDamelio	1	https://www.youtube.com/watch?v=N-bFIMsW4Ms	2021-09-21T19:00:10Z	4582	149670	Charli vs Chase Cupcake Competition | Charli D'Amelio	hi everyone! today i'm joined by a very special guest, @LILHUDDY! watch us chat about his new album and compete in a cupcake decorating competition inspired by teenage heartbreak! listen to @LILHUDDY's new album teenage heartbreak: https://lilhuddy.lnk.to/TeenageHeartbreak follow chase hudson: tiktok: https://www.tiktok.com/@lilhuddy?lang=en instagram: https://www.instagram.com/lilhuddy/?hl=en tw…	899	2125477	FALSE
23	2	CharlieDamelio	1	https://www.youtube.com/watch?v=UwR62YLO9kg	2021-08-15T20:00:11Z	16477	285332	I Got My Wisdom Teeth Pulled | Charli D'Amelio	hi everyone! i got my wisdom teeth pulled and filmed everything. i hope this video makes you laugh :) thanks so much for watching! my socials: website: https://www.charlidamelio.com/ tiktok: https://www.tiktok.com/@charlidamelio instagram: https://www.instagram.com/charlidamelio/ youtube: https://www.youtube.com/charlidamelio add me on snap: https://www.snapchat.com/add/damelioc	774	5804354	FALSE
24	2	CharlieDamelio	1	https://www.youtube.com/watch?v=AeHoTt7bHGc	2021-06-22T17:00:09Z	5261	79678	Behind The Scenes at the Social Tourist Vol 2 TikTok Fashion Show | Charli D'Amelio	hi everyone! i am so excited to take you behind the scenes at the social tourist vol 2 tiktok fashion show #socialtouristcofounder!! we had so much fun on set! if you missed our vol 2 fashion show featuring myself, @Dixie D'Amelio, and more, you can watch it on social tourist's instagram. i hope you enjoy. thanks for watching! my socials: Website: https://www.charlidamelio.com/ TikTok: https://ww…	589	1657226	FALSE
25	3	DanTDM	1	https://www.youtube.com/watch?v=QZAtgaw9viA	2022-03-19T18:00:07Z	39738	463117	Gaming With My Son	sub pls : http://bit.ly/TxtGm8 Follow Me : 🐦 http://www.twitter.com/DanTDM 📷 http://www.instagram.com/DanTDM Edited by: DanTDM Asher Motion Graphic: http://www.twitter.com/NoGoodDavis In this DanTDM video, I play a Dog Game, Peppa Pig and Minecraft with my Son, Asher. This is my favourite video that I have ever made, so let me know what you think ♥	668	10166425	FALSE
26	3	DanTDM	1	https://www.youtube.com/watch?v=fBX4aIluDVs	2022-03-11T18:00:11Z	4094	71407	The Allay Is Here, But Is It Good?!	sub pls : http://bit.ly/TxtGm8 Follow Me : 🐦 http://www.twitter.com/DanTDM 📷 http://www.instagram.com/DanTDM Edited by: DanTDM In this DanTDM Minecraft video, I find and use the brand new Minecraft Allay Mob that was voted for in Minecraft Live 2021 This one of my favourite Minecraft Videos I have made in a while.. I hope you enjoy it!	307	1841135	FALSE
27	3	DanTDM	1	https://www.youtube.com/watch?v=0bk7vbKPdec	2022-03-05T18:28:02Z	2954	35196	I Might Have Nightmares About This Game..	sub pls : http://bit.ly/TxtGm8 Follow Me : 🐦 http://www.twitter.com/DanTDM 📷 http://www.instagram.com/DanTDM Edited by: http://www.twitter.com/NoGoodDavis My Friendly Neighborhood: https://dreadxp.itch.io/my-friendly-neighborhood-basement-demo	1411	1210676	FALSE
28	3	DanTDM	1	https://www.youtube.com/watch?v=sZZhmDYmbWI	2022-02-26T17:00:27Z	2180	22804	I Forgot To Finish This Game.. BUT I DID IT! (Happy's Humble Burger Farm ENDING)	sub pls : http://bit.ly/TxtGm8 Follow Me : 🐦 http://www.twitter.com/DanTDM 📷 http://www.instagram.com/DanTDM Edited by: http://www.twitter.com/NoGoodDavis Happy's Humble Burger Farm: https://store.steampowered.com/app/1433340/Happys_Humble_Burger_Farm/	2272	831829	FALSE
29	3	DanTDM	1	https://www.youtube.com/watch?v=x4-3_NGHpdQ	2022-02-24T18:00:20Z	3709	59667	I Played Minecraft's Scariest Horror Map.. *almost cried*	sub pls : http://bit.ly/TxtGm8 Follow Me : 🐦 http://www.twitter.com/DanTDM 📷 http://www.instagram.com/DanTDM Edited by: http://www.twitter.com/NoGoodDavis In this DanTDM Minecraft video, I play Minecraft's Scariest Horror Map. This Minecraft Horror Map almost made me cry.. it's really good! Minecraft Horror Map - Beware: https://www.minecraftmaps.com/horror-maps/beware	1692	1655573	FALSE
30	3	DanTDM	1	https://www.youtube.com/watch?v=L8fUWUiGjyc	2022-02-21T18:02:21Z	1938	45797	HUGGY WUGGY HELP ME! (Poppy Playtime Animated)	sub pls : http://bit.ly/TxtGm8 Follow Me : 🐦 http://www.twitter.com/DanTDM 📷 http://www.instagram.com/DanTDM Animated by: https://www.youtube.com/channel/UCRuBiTXOAEWJTG9Rsy7LjLg @Laser Quaser in this dantdm animation video, dantdm plays poppy playtime and gets chased by huggy wuggy. Original Poppy Playtime DanTDM Video: https://youtu.be/fF_CmF1se2I	67	1262263	FALSE
31	3	DanTDM	1	https://www.youtube.com/watch?v=3FhflecR_44	2022-02-20T18:00:01Z	3084	85341	I KEEP DYING! (Minecraft with 200 Mods)	sub pls : http://bit.ly/TxtGm8 Follow Me : 🐦 http://www.twitter.com/DanTDM 📷 http://www.instagram.com/DanTDM Edited by: http://www.twitter.com/NoGoodDavis In this DanTDM Minecraft video, I attempt to survive Minecraft, but 200 TIMES BETTER. The Better Minecraft Modpack has over 200 Minecraft Mods and I'm going to complete everything in this Minecraft Modpack. This is also my very own Minecraft Se…	1683	1765291	FALSE
32	3	DanTDM	1	https://www.youtube.com/watch?v=-PDgINPm-9o	2022-02-18T18:03:44Z	5491	85670	It's Finally Here.. (Minecraft Warden Update)	sub pls : http://bit.ly/TxtGm8 Follow Me : 🐦 http://www.twitter.com/DanTDM 📷 http://www.instagram.com/DanTDM In this DanTDM Minecraft video, I play the new Minecraft Snapshot which includes the Minecraft Deep Dark and the NEW Minecraft Warden. Edited by: DanTDM	779	2161005	FALSE
33	3	DanTDM	1	https://www.youtube.com/watch?v=_knVRujzCgk	2022-02-14T18:00:14Z	1872	60615	FREDDY DO SOMETHING! (FNAF Security Breach Animated)	sub pls : http://bit.ly/TxtGm8 Follow Me : 🐦 http://www.twitter.com/DanTDM 📷 http://www.instagram.com/DanTDM Animated by: https://www.youtube.com/channel/UCRuBiTXOAEWJTG9Rsy7LjLg @Laser Quaser in this dantdm animation video, dantdm plays five nights at freddy's fnaf security breach and finds map bot, glamrock freddy and monty animatronics. Original Five Nights at Freddy's Security Breach Video: h…	1	1537726	FALSE
34	3	DanTDM	1	https://www.youtube.com/watch?v=LJ29Vs0JGzM	2022-02-12T18:01:32Z	4430	109728	PewDiePie Said THIS About Me..	sub pls : http://bit.ly/TxtGm8 Follow Me : 🐦 http://www.twitter.com/DanTDM 📷 http://www.instagram.com/DanTDM PewDiePie Video: https://youtu.be/kWigaAi0kdE Edited by: DanTDM	715	1942162	FALSE
35	3	DanTDM	1	https://www.youtube.com/watch?v=l2wKXlpTyZU	2022-02-10T18:00:31Z	3415	90653	They Killed My Minecraft Goblin.. *very sad* (Minecraft with 200 Mods)	sub pls : http://bit.ly/TxtGm8 Follow Me : 🐦 http://www.twitter.com/DanTDM 📷 http://www.instagram.com/DanTDM Edited by: http://www.twitter.com/Bree7eEdits In this DanTDM Minecraft video, I find a SECRET Minecraft Village on my Minecraft Server that has over 200 Minecraft Mods!	1115	1759524	FALSE
36	3	DanTDM	1	https://www.youtube.com/watch?v=d5SzWLL1ZjE	2022-02-02T18:00:14Z	6636	176111	I Played Minecraft With Over 200 MODS.. It Didn't Go Well..	In this DanTDM Minecraft video, I attempt to survive Minecraft, but 200 TIMES BETTER. The Better Minecraft Modpack has over 200 Minecraft Mods and I'm going to complete everything in this Minecraft Modpack. This is also my very own Minecraft Server so I can get loads of my Minecraft friends involved. LET'S PLAY MINECRAFT! sub pls : http://bit.ly/TxtGm8 Follow Me : 🐦 http://www.twitter.com/DanTDM …	1088	2633285	FALSE
37	3	DanTDM	1	https://www.youtube.com/watch?v=dsmcJ5SxNuE	2022-01-29T18:00:11Z	6758	183347	Wholesome Asher Moment Caught on Camera..	sub pls : http://bit.ly/TxtGm8 Follow Me : 🐦 http://www.twitter.com/DanTDM 📷 http://www.instagram.com/DanTDM Edited by: http://www.twitter.com/Bree7eEdits DanTDM Reddit: https://www.reddit.com/r/DanTDM/	677	5202231	FALSE
38	3	DanTDM	1	https://www.youtube.com/watch?v=9l7ndv_vabM	2022-01-27T18:00:03Z	10404	114013	There's a Secret Message In This Video..	I'm going deeper than ever this time. https://www.thecalmzone.net/2022/01/finding-the-words-with-dantdm/	86	2052756	FALSE
39	3	DanTDM	1	https://www.youtube.com/watch?v=3W7M1SNAOaE	2022-01-22T18:00:01Z	4984	83633	My SECRET TikToks..	sub pls : http://bit.ly/TxtGm8 Follow Me : 🐦 http://www.twitter.com/DanTDM 📷 http://www.instagram.com/DanTDM Edited by: DanTDM	837	3104200	FALSE
40	3	DanTDM	1	https://www.youtube.com/watch?v=YKwtgICZbus	2022-01-20T18:00:09Z	5269	81795	FROGS.	sub pls : http://bit.ly/TxtGm8 Follow Me : 🐦 http://www.twitter.com/DanTDM 📷 http://www.instagram.com/DanTDM Edited by: DanTDM Frogs have been added into Minecraft. Minecraft Wild Update is coming soon and as a preview they have released a snapshot with MINECRAFT FROGS.. IN MINECRAFT!	498	1871823	FALSE
41	3	DanTDM	1	https://www.youtube.com/watch?v=fovhADrTEg4	2022-01-17T18:00:27Z	3159	35348	WHY ARE YOU FOLLOWING ME?! (3 Scary Games)	sub pls : http://bit.ly/TxtGm8 Follow Me : 🐦 http://www.twitter.com/DanTDM 📷 http://www.instagram.com/DanTDM Edited by: http://www.twitter.com/Bree7eEdits	1123	1058125	FALSE
42	3	DanTDM	1	https://www.youtube.com/watch?v=zRxCAkIA2hY	2022-01-15T18:00:22Z	5894	110369	Tubbo Makes Minecraft Awkward..	sub pls : http://bit.ly/TxtGm8 Follow Me : 🐦 http://www.twitter.com/DanTDM 📷 http://www.instagram.com/DanTDM Edited by: DanTDM Friends in the video: @TommyInnit @Tubbo @JeromeASF @McYum @Eryn TommyInnit invites DanTDM to his Minecraft SMP to play Minecraft with him, TommyInnit and also Tubbo, Eryn, McYum, JeromeASF and more Minecraft homies. Timestamps: 00:00 i spawned in the minecraft server 00:…	689	2443713	FALSE
43	3	DanTDM	1	https://www.youtube.com/watch?v=XIKTCHH1_-k	2022-01-11T18:00:19Z	3239	32393	Mutant Chicken Got Me SCREAMING! (Happy’s Humble Burger Farm Part 2)	sub pls : http://bit.ly/TxtGm8 Follow Me : 🐦 http://www.twitter.com/DanTDM 📷 http://www.instagram.com/DanTDM Game: Happy's Humble Burger Farm Edited by: http://www.twitter.com/NoGoodDavis	3008	1515536	FALSE
44	3	DanTDM	1	https://www.youtube.com/watch?v=h4yVRwM_Kzg	2022-01-08T18:00:14Z	6754	75188	DON'T Pick Up This Baby...	NEW UPDATE OF THE BABY IN YELLOW! sub pls : http://bit.ly/TxtGm8 Follow Me : 🐦 http://www.twitter.com/DanTDM 📷 http://www.instagram.com/DanTDM Edited by: http://www.twitter.com/needdyedits About The Baby in Yellow: https://teamterrible.itch.io/the-baby-in-yellow As a baby sitter you have to deal with some unruly children. This one might be your last.... How long will you stay in control?	1956	3515728	FALSE
45	3	DanTDM	1	https://www.youtube.com/watch?v=HtzGLVvwke0	2022-01-06T18:00:08Z	9197	125344	Addressing My Only Controversy..	sub pls : http://bit.ly/TxtGm8 Follow Me : 🐦 http://www.twitter.com/DanTDM 📷 http://www.instagram.com/DanTDM DanTDM Reddit: https://www.reddit.com/r/DanTDM/ Edited by: http://www.twitter.com/Bree7eEdits	936	2540945	FALSE
46	3	DanTDM	1	https://www.youtube.com/watch?v=lh0Funkuz90	2022-01-04T18:00:19Z	6542	84570	I CHEATED in Five Nights at Freddy's Security Breach	sub pls : http://bit.ly/TxtGm8 Follow Me : 🐦 http://www.twitter.com/DanTDM 📷 http://www.instagram.com/DanTDM Five Nights at Freddy's: Security Breach (FNAF Security Breach) Mods Edited by: DanTDM Mod Credits: https://www.reddit.com/r/technicalFNaF/comments/rjovxv/followup_debug_menu_loader/?utm_source=share&utm_medium=web2x&context=3 About FNAF Security Breach: Five Nights at Freddy’s: Security B…	1028	3310957	FALSE
47	3	DanTDM	1	https://www.youtube.com/watch?v=LnW1jIPYZnc	2022-01-01T18:07:49Z	8298	94743	I Found The HIDDEN ENDINGS! (FNAF Security Breach Part 9)	sub pls : http://bit.ly/TxtGm8 Follow Me : 🐦 http://www.twitter.com/DanTDM 📷 http://www.instagram.com/DanTDM Five Nights at Freddy's: Security Breach (FNAF Security Breach) Level 7 Ending / Fire Ending Edited by: DanTDM Dawko's Five Nights at Freddy's Security Breach Video: https://youtu.be/xWXgXCRON_8 About FNAF Security Breach: Five Nights at Freddy’s: Security Breach is the latest installment …	3456	4078651	FALSE
48	3	DanTDM	1	https://www.youtube.com/watch?v=OqT019k3lhc	2021-12-25T18:00:09Z	11823	181454	I Only Do This ONCE A YEAR.. Merry Christmas..	sub pls : http://bit.ly/TxtGm8 Follow Me : 🐦 http://www.twitter.com/DanTDM 📷 http://www.instagram.com/DanTDM Just Dance 2022 Edited by: DanTDM	631	2299526	FALSE
49	3	DanTDM	1	https://www.youtube.com/watch?v=x6jT5oz195c	2021-12-24T18:00:20Z	9233	78710	The HARDEST Ending To Get Is CRAZY! (FNAF Security Breach Part 8)	sub pls : http://bit.ly/TxtGm8 Follow Me : 🐦 http://www.twitter.com/DanTDM 📷 http://www.instagram.com/DanTDM Five Nights at Freddy's: Security Breach (FNAF Security Breach) True Ending / Afton Ending Edited by: DanTDM	2591	3056540	FALSE
50	3	DanTDM	1	https://www.youtube.com/watch?v=CpFCiuOtjDg	2021-12-23T18:00:04Z	8397	74368	The Vanny Ending is MESSED UP! (FNAF Security Breach Part 7)	sub pls : http://bit.ly/TxtGm8 Follow Me : 🐦 http://www.twitter.com/DanTDM 📷 http://www.instagram.com/DanTDM Five Nights at Freddy's: Security Breach (FNAF Security Breach) Vanny Ending Edited by: DanTDM	2994	3380958	FALSE
51	3	DanTDM	1	https://www.youtube.com/watch?v=CJRj8hAL4W8	2021-12-22T18:00:08Z	4756	64118	We Got The WORST ENDING?! (FNAF Security Breach Part 6)	sub pls : http://bit.ly/TxtGm8 Follow Me : 🐦 http://www.twitter.com/DanTDM 📷 http://www.instagram.com/DanTDM Five Nights at Freddy's: Security Breach (FNAF Security Breach) ENDING Edited by: DanTDM	1108	2539238	FALSE
52	3	DanTDM	1	https://www.youtube.com/watch?v=eK8cDYQfUEc	2021-12-21T21:00:55Z	7240	69917	There's a SPIDER ANIMATRONIC?! (FNAF Security Breach Part 5)	sub pls : http://bit.ly/TxtGm8 Follow Me : 🐦 http://www.twitter.com/DanTDM 📷 http://www.instagram.com/DanTDM Five Nights at Freddy's: Security Breach (FNAF Security Breach) Edited by: DanTDM	2341	3164167	FALSE
53	3	DanTDM	1	https://www.youtube.com/watch?v=UACnznS3VkY	2021-12-20T18:00:08Z	6695	88434	I DESTROYED an Animatronic! (FNAF Security Breach Part 4)	sub pls : http://bit.ly/TxtGm8 Follow Me : 🐦 http://www.twitter.com/DanTDM 📷 http://www.instagram.com/DanTDM Five Nights at Freddy's: Security Breach (FNAF Security Breach) Edited by: DanTDM	3508	4055386	FALSE
54	3	DanTDM	1	https://www.youtube.com/watch?v=Jvh0W1ru0sg	2021-12-19T18:00:04Z	6075	72800	What Happened To Freddy?! (FNAF Security Breach Part 3)	sub pls : http://bit.ly/TxtGm8 Follow Me : 🐦 http://www.twitter.com/DanTDM 📷 http://www.instagram.com/DanTDM Five Nights at Freddy's: Security Breach (FNAF Security Breach) Edited by: DanTDM	2577	2919842	FALSE
55	3	DanTDM	1	https://www.youtube.com/watch?v=-EmviUyNHpw	2021-12-18T18:00:01Z	6395	93661	SCARIEST New Animatronic So Far!! (FNAF Security Breach Part 2)	sub pls : http://bit.ly/TxtGm8 Follow Me : 🐦 http://www.twitter.com/DanTDM 📷 http://www.instagram.com/DanTDM Five Nights at Freddy's: Security Breach (FNAF Security Breach) Edited by: DanTDM	2333	3996028	FALSE
56	3	DanTDM	1	https://www.youtube.com/watch?v=oQkei1yNTsM	2021-12-17T18:00:17Z	7254	134839	I'm Scared To Play This Game.. (FNAF Security Breach)	sub pls : http://bit.ly/TxtGm8 Follow Me : 🐦 http://www.twitter.com/DanTDM 📷 http://www.instagram.com/DanTDM Five Nights at Freddy's: Security Breach (FNAF Security Breach) Edited by: DanTDM	2476	5291034	FALSE
57	3	DanTDM	1	https://www.youtube.com/watch?v=05drvJq8Ws4	2021-12-11T18:00:00Z	5270	66546	I Play Happy's Humble Burger Farm.. *DO NOT WORK HERE*	CHRISTMAS MERCH - http://www.dantdmshop.com sub pls : http://bit.ly/TxtGm8 Follow Me : 🐦 http://www.twitter.com/DanTDM 📷 http://www.instagram.com/DanTDM Game: Happy's Humble Burger Farm More of my videos: I Played Poppy Playtime - https://youtu.be/fF_CmF1se2I if Spongebob was a Horror Movie - https://youtu.be/EEWlFlPxZPk HOUSE horror game - https://youtu.be/01-4CrO3LxA Edited by: http://www.twitt…	3222	2121619	FALSE
58	3	DanTDM	1	https://www.youtube.com/watch?v=AmCggyfL6kI	2021-11-29T18:00:04Z	11121	130272	I Am Old Now..	sub pls : http://bit.ly/TxtGm8 Follow Me : 🐦 http://www.twitter.com/DanTDM 📷 http://www.instagram.com/DanTDM In This Video: 00:00 - The Memes Begin 00:15 - WHAT DID YOU DO?! 01:22 - bad meme, but it's actually good 01:41 - blue pale idiot 02:03 - It was my BIRTHDAY. I'm 30 now. 02:51 - DanTDM's kinda sus 03:26 - Would You Open Your Door?! 05:34 - When the boys cried.. 06:37 - Cursed DanTDM Image …	838	2355453	FALSE
59	3	DanTDM	1	https://www.youtube.com/watch?v=JR_hKvio8sQ	2021-11-13T18:00:05Z	8056	102748	Japan Reacts to DanTDM	sub pls : http://bit.ly/TxtGm8 Follow Me : 🐦 http://www.twitter.com/DanTDM 📷 http://www.instagram.com/DanTDM In this video, someone takes a photoshopped picture of me (DanTDM) and shows it to the public of Tokyo... Edited by: http://www.twitter.com/NoGoodDavis Endigo: https://www.youtube.com/c/endigo	534	1955555	FALSE
60	3	DanTDM	1	https://www.youtube.com/watch?v=1eZZ87ph8M8	2021-11-10T18:00:00Z	3340	40738	WE ZOOMIN’! (Subnautica Below Zero)	sub pls : http://bit.ly/TxtGm8 Twitch : http://www.twitch.tv/dantdm Follow Me : 🐦 http://www.twitter.com/DanTDM 📷 http://www.instagram.com/DanTDM Edited by: http://www.twitter.com/NoGoodDavis	2331	980235	FALSE
61	3	DanTDM	1	https://www.youtube.com/watch?v=-JTgspdJNn8	2021-11-06T18:00:01Z	12630	156874	This Is All Your Fault..	sub pls : http://bit.ly/TxtGm8 Twitch : http://www.twitch.tv/dantdm Follow Me : 🐦 http://www.twitter.com/DanTDM 📷 http://www.instagram.com/DanTDM Edited by: DanTDM	81	2227606	FALSE
62	3	DanTDM	1	https://www.youtube.com/watch?v=fF_CmF1se2I	2021-10-31T18:00:10Z	11776	176722	I Played Poppy Playtime..	sub pls : http://bit.ly/TxtGm8 Twitch : http://www.twitch.tv/dantdm Follow Me : 🐦 http://www.twitter.com/DanTDM 📷 http://www.instagram.com/DanTDM This game is scary.. Edited by: http://www.twitter.com/NoGoodDavis	1660	4997784	FALSE
63	3	DanTDM	1	https://www.youtube.com/watch?v=R2ZFZte8YTE	2021-10-14T17:00:11Z	28858	117680	Which Mob Am I Voting For in Minecraft Live 2021?!	sub pls : http://bit.ly/TxtGm8 Twitch : http://www.twitch.tv/dantdm Follow Me : 🐦 http://www.twitter.com/DanTDM 📷 http://www.instagram.com/DanTDM Edited by: DanTDM Thumbnail Renders by CrepikCZ : https://www.reddit.com/r/Minecraft/comments/q7djw4/i_made_copper_golem_look_how_cute_they_are/?utm_source=share&utm_medium=web2x&context=3 https://www.reddit.com/r/Minecraft/comments/q6oojf/i_created_all…	545	2585433	FALSE
64	3	DanTDM	1	https://www.youtube.com/watch?v=2WBCrnMn7wo	2021-10-10T17:00:01Z	5870	33052	Deltarune Chapter 2: The Movie (Full Game)	sub pls : http://bit.ly/TxtGm8 Twitch : http://www.twitch.tv/dantdm Follow Me : 🐦 http://www.twitter.com/DanTDM 📷 http://www.instagram.com/DanTDM Deltarune Chapter 2 Favourite Parts: 00:00:00 Intro 00:01:58 THERE'S 7 CHAPTERS?! 00:02:52 Deltarune Chapter 2 Begins 00:11:55 Return to Castle Town 00:16:02 LANCER IS BACK 00:18:59 i got bopped 00:38:18 What's Inside Lancer's Bedroom..? 00:44:13 a new …	18162	1057620	TRUE
65	3	DanTDM	1	https://www.youtube.com/watch?v=rkiu8IGjG5Q	2021-10-07T17:00:25Z	12542	189997	i played squid game..	NEW MERCH: http://www.represent.com/store/dantdm sub pls : http://bit.ly/TxtGm8 Twitch : http://www.twitch.tv/dantdm Follow Me : 🐦 http://www.twitter.com/DanTDM 📷 http://www.instagram.com/DanTDM i played squid game.. will i survive?! Edited by: http://www.twitter.com/Bree7eEdits Thumbnail Guard Image by AskJeevez : https://www.reddit.com/r/ProCreate/comments/py7uic/squid_game_guard_drawing_loved_…	1607	7727402	FALSE
66	3	DanTDM	1	https://www.youtube.com/watch?v=x3EqlXV_89g	2021-10-04T17:00:23Z	5655	64028	WHAT WOULD YOU DO?!	NEW MERCH: http://www.represent.com/store/dantdm sub pls : http://bit.ly/TxtGm8 Twitch : http://www.twitch.tv/dantdm Follow Me : 🐦 http://www.twitter.com/DanTDM 📷 http://www.instagram.com/DanTDM A Minecraft Video. A Minecraft Map : https://www.minecraftmaps.com/horror-maps/bloody-revenge Edited by: http://www.twitter.com/NoGoodDavis	1497	1385128	FALSE
67	3	DanTDM	1	https://www.youtube.com/watch?v=707Rhr-QD3Y	2021-10-02T17:17:35Z	15102	250233	i have been exposed.. again..	NEW MERCH : http://www.represent.com/store/dantdm sub pls : http://bit.ly/TxtGm8 Twitch : http://www.twitch.tv/dantdm Follow Me : 🐦 http://www.twitter.com/DanTDM 📷 http://www.instagram.com/DanTDM 00:00 the memes begin 00:20 i call toddlers disgusting 01:26 who remembers this legend?! 03:13 100,00 likes and i'll do this 03:50 my second expose 06:04 when is the minecraft movie coming out? 08:20 how…	1218	4480295	FALSE
68	3	DanTDM	1	https://www.youtube.com/watch?v=EEWlFlPxZPk	2021-09-30T17:00:06Z	3987	56031	if Spongebob was a HORROR MOVIE	sub pls : http://bit.ly/TxtGm8 Twitch : http://www.twitch.tv/dantdm Follow Me : 🐦 http://www.twitter.com/DanTDM 📷 http://www.instagram.com/DanTDM Edited by: http://www.twitter.com/Connnor01	2227	2175579	FALSE
69	3	DanTDM	1	https://www.youtube.com/watch?v=_-DGTbhxPo0	2021-09-25T17:05:02Z	17418	144128	If This Video Is Bad.. IT'S YOUR FAULT!	sub pls : http://bit.ly/TxtGm8 Twitch : http://www.twitch.tv/dantdm Follow Me : 🐦 http://www.twitter.com/DanTDM 📷 http://www.instagram.com/DanTDM Edited by: http://www.twitter.com/needdyedits	997	6486042	FALSE
70	3	DanTDM	1	https://www.youtube.com/watch?v=-k5VzxYBNhc	2021-09-22T17:00:00Z	3129	32032	STUCK INSIDE A VIDEO GAME with a stupid nose..	sub pls : http://bit.ly/TxtGm8 Twitch : http://www.twitch.tv/dantdm Follow Me : 🐦 http://www.twitter.com/DanTDM 📷 http://www.instagram.com/DanTDM Edited by: http://www.twitter.com/Bree7eEdits	1541	1119294	FALSE
71	3	DanTDM	1	https://www.youtube.com/watch?v=ukIsj5ONoso	2021-09-19T17:00:12Z	5712	69261	FOLLOWING A CURSED COMPASS | Minecraft Hardcore	sub pls : http://bit.ly/TxtGm8 Twitch : http://www.twitch.tv/dantdm Follow Me : 🐦 http://www.twitter.com/DanTDM 📷 http://www.instagram.com/DanTDM COMMUNITY POST IS ON MY MAIN CHANNEL PAGE. It won't let me link it.. GO VOTE minecraft. Edited by: http://www.twitter.com/NoGoodDavis	1377	1521283	FALSE
72	3	DanTDM	1	https://www.youtube.com/watch?v=PO5EzhlsctQ	2021-09-17T17:00:28Z	6895	63089	The Weirdest FREE GAME I've Ever Played..	Download Battle Cats FOR FREE here: https://app.adjust.com/jzht379 Battle Cats on Facebook: https://www.facebook.com/ponosgames sub pls : http://bit.ly/TxtGm8 Twitch : http://www.twitch.tv/dantdm Follow Me : 🐦 http://www.twitter.com/DanTDM 📷 http://www.instagram.com/DanTDM Edited by: DanTDM	958	2155930	FALSE
73	3	DanTDM	1	https://www.youtube.com/watch?v=73SJFwaQy6A	2021-09-16T17:00:03Z	4521	69108	i have been cursed..	sub pls : http://bit.ly/TxtGm8 Twitch : http://www.twitch.tv/dantdm Follow Me : 🐦 http://www.twitter.com/DanTDM 📷 http://www.instagram.com/DanTDM i am now a cursed man.. Endigo: https://www.youtube.com/c/endigo Edited by: DanTDM	431	1550009	FALSE
74	3	DanTDM	1	https://www.youtube.com/watch?v=zyjdhzgMzsk	2021-09-12T17:00:28Z	5103	50855	I LOVE THIS GAME!! | Lost in Random	Check out Lost in Random here : http://www.inflcr.co/SH996 #LostinRandom #Sponsored sub pls : http://bit.ly/TxtGm8 Twitch : http://www.twitch.tv/dantdm Follow Me : 🐦 http://www.twitter.com/DanTDM 📷 http://www.instagram.com/DanTDM Edited by: DanTDM	5110	1917723	TRUE
75	3	DanTDM	1	https://www.youtube.com/watch?v=2_8MF1sdmBc	2021-09-11T17:00:01Z	14742	224388	i was caught in 4k... 📸	sub pls : http://bit.ly/TxtGm8 Twitch : http://www.twitch.tv/dantdm Follow Me : 🐦 http://www.twitter.com/DanTDM 📷 http://www.instagram.com/DanTDM DanTDM Reddit : https://www.reddit.com/r/DanTDM/ Best Parts : 00:00 - it's reddit time 01:29 - dantdm nostalgia 01:52 - HEY THERE EVERYONE, DAN HERE FROM THEDIAMONDMINECART 04:22 - this was sus 05:31 - this is cringe.. 06:58 - dantdm caught in 4k 08:35 …	912	3938560	FALSE
76	3	DanTDM	1	https://www.youtube.com/watch?v=43nj8xOXA_0	2021-09-09T17:00:05Z	2770	44128	GAMING with PewDiePie and Ken	sub pls : http://bit.ly/TxtGm8 Twitch : http://www.twitch.tv/dantdm Follow Me : 🐦 http://www.twitter.com/DanTDM 📷 http://www.instagram.com/DanTDM Highlights: 00:00 emotional support begins 03:02 WHAT IS THIS?! 07:56 what happened?! 09:21 this is a disaster.. 12:14 WHERE'S THE COMMS?! 15:05 saying goodbye to pewdiepie and ken Pewds : http://www.youtube.com/PewDiePie Ken : http://www.youtube.com/Ci…	944	920319	FALSE
77	3	DanTDM	1	https://www.youtube.com/watch?v=01-4CrO3LxA	2021-09-06T17:00:01Z	5440	70301	In This House.. EVERYONE DIES!	sub pls : http://bit.ly/TxtGm8 Twitch : http://www.twitch.tv/dantdm Follow Me : 🐦 http://www.twitter.com/DanTDM 📷 http://www.instagram.com/DanTDM Worst house DanTDM has ever stayed in.. Edited by: http://www.twitter.com/needdyedits House Game : https://store.steampowered.com/app/1444350/House/	913	1678712	FALSE
78	3	DanTDM	1	https://www.youtube.com/watch?v=uVtmxvMdhys	2021-09-04T17:00:11Z	4631	81143	I MET THE NEW MINECRAFT MOB | Minecraft Hardcore	sub pls : http://bit.ly/TxtGm8 Twitch : http://www.twitch.tv/dantdm Follow Me : 🐦 http://www.twitter.com/DanTDM 📷 http://www.instagram.com/DanTDM he almost got me... Edited by: http://www.twitter.com/NoGoodDavis Creeper’s Code Minecraft Datapack : https://thecreeperscode.com	1477	1781311	FALSE
79	3	DanTDM	1	https://www.youtube.com/watch?v=gAo14cYapXk	2021-09-02T17:00:33Z	3548	29798	700M BELOW THE SEA IS SCARY | Subnautica Below Zero	sub pls : http://bit.ly/TxtGm8 Twitch : http://www.twitch.tv/dantdm Follow Me : 🐦 http://www.twitter.com/DanTDM 📷 http://www.instagram.com/DanTDM DanTDM Plays Subnautica Below Zero Edited by: http://www.twitter.com/Connnor01	1720	999007	FALSE
80	3	DanTDM	1	https://www.youtube.com/watch?v=nuLcF7khtwA	2021-08-31T17:00:29Z	4387	68638	HOW NOT TO BE A PARENT | Who's Your Daddy	sub pls : http://bit.ly/TxtGm8 Twitch : http://www.twitch.tv/dantdm Follow Me : 🐦 http://www.twitter.com/DanTDM 📷 http://www.instagram.com/DanTDM Justin : http://www.youtube.com/ThinkNoodles Edited by: http://www.twitter.com/NoGoodDavis	894	2544704	FALSE
81	3	DanTDM	1	https://www.youtube.com/watch?v=pE98m7-mgMA	2021-08-29T17:00:24Z	24830	213526	we lost.	sub pls : http://bit.ly/TxtGm8 Twitch : http://www.twitch.tv/dantdm Follow Me : 🐦 http://www.twitter.com/DanTDM 📷 http://www.instagram.com/DanTDM *passes crown* Edited by: http://www.twitter.com/needdyedits	839	2889870	FALSE
82	3	DanTDM	1	https://www.youtube.com/watch?v=MbUa40jS_cM	2021-08-27T17:00:12Z	3482	78649	this made me SO MAD! | Minecraft Hardcore	sub pls : http://bit.ly/TxtGm8 Twitch : http://www.twitch.tv/dantdm Follow Me : 🐦 http://www.twitter.com/DanTDM 📷 http://www.instagram.com/DanTDM never work with villagers.. Edited by: http://www.twitter.com/NoGoodDavis Creeper’s Code Minecraft Datapack : https://thecreeperscode.com	1483	1582433	FALSE
83	3	DanTDM	1	https://www.youtube.com/watch?v=LZizfC6oqXo	2021-08-24T17:00:23Z	3652	51173	NEW Minecraft Dungeons have me shook..	YOUTOOZ OUT NOW : http://youtooz.com/products/dantdm sub pls : http://bit.ly/TxtGm8 Twitch : http://www.twitch.tv/dantdm Follow Me : 🐦 http://www.twitter.com/DanTDM 📷 http://www.instagram.com/DanTDM Yung's Better Dungeons : https://www.curseforge.com/minecraft/mc-mods/yungs-better-dungeons Edited by: http://www.twitter.com/needdyedits	550	1244042	FALSE
84	3	DanTDM	1	https://www.youtube.com/watch?v=mwk5RYFTrzs	2021-08-21T17:01:24Z	4893	109566	WILL WE SURVIVE THE NETHER?! (Minecraft Hardcore)	sub pls : http://bit.ly/TxtGm8 Twitch : http://www.twitch.tv/dantdm Follow Me : 🐦 http://www.twitter.com/DanTDM 📷 http://www.instagram.com/DanTDM evil arc begins.. Edited by: http://www.twitter.com/NoGoodDavis Creeper’s Code Minecraft Datapack : https://thecreeperscode.com	1304	1587411	FALSE
85	3	DanTDM	1	https://www.youtube.com/watch?v=VL4B-lPDwUc	2021-08-18T17:00:15Z	6003	62304	Fortnite Stole From Among Us..	YouTooz Giveaway : http://dantdm.youtooz.com sub pls : http://bit.ly/TxtGm8 Twitch : http://www.twitch.tv/dantdm Follow Me : 🐦 http://www.twitter.com/DanTDM 📷 http://www.instagram.com/DanTDM KINDA SUS Edited by: DanTDM	714	1809494	FALSE
86	3	DanTDM	1	https://www.youtube.com/watch?v=S_4YbtLePUc	2021-08-16T17:00:14Z	5121	76974	I’m a BAD Person..	sub pls : http://bit.ly/TxtGm8 Twitch : http://www.twitch.tv/dantdm Follow Me : 🐦 http://www.twitter.com/DanTDM 📷 http://www.instagram.com/DanTDM Endigo's Video : https://youtu.be/Y2xOKYMbzRk Edited by: DanTDM	303	1863521	FALSE
87	3	DanTDM	1	https://www.youtube.com/watch?v=uSP7A65iTuA	2021-08-14T17:00:11Z	6456	61512	WHY DOES THIS KEEP HAPPENING?! (Minecraft Hardcore)	sub pls : http://bit.ly/TxtGm8 Twitch : http://www.twitch.tv/dantdm Follow Me : 🐦 http://www.twitter.com/DanTDM 📷 http://www.instagram.com/DanTDM whyyyyyy? Edited by: http://www.twitter.com/NoGoodDavis Creeper’s Code Datapack : https://thecreeperscode.com	1467	1899552	FALSE
88	3	DanTDM	1	https://www.youtube.com/watch?v=YUelUroPbPk	2021-08-08T17:00:14Z	6995	104776	IS IT OVER ALREADY?! (Minecraft Hardcore)	sub pls : http://bit.ly/TxtGm8 Twitch : http://www.twitch.tv/dantdm Follow Me : 🐦 http://www.twitter.com/DanTDM 📷 http://www.instagram.com/DanTDM idid he die already? Edited by: http://www.twitter.com/NoGoodDavis Creeper’s Code Datapack : https://thecreeperscode.com	1201	2282425	FALSE
89	3	DanTDM	1	https://www.youtube.com/watch?v=JbIRii8gvJI	2021-08-04T17:00:26Z	4974	66653	WHY DOES THIS MINECRAFT MAP KNOW MY NAME?!	sub pls : http://bit.ly/TxtGm8 Twitch : http://www.twitch.tv/dantdm Follow Me : 🐦 http://www.twitter.com/DanTDM 📷 http://www.instagram.com/DanTDM Minecraft Horror Map Blender 2 : https://www.minecraftmaps.com/horror-maps/blender-2-janes-mansion Edited by: http://www.twitter.com/NoGoodDavis	1043	1659075	FALSE
90	3	DanTDM	1	https://www.youtube.com/watch?v=cMf_6u4i6kU	2021-07-31T17:00:11Z	17120	239319	I Started a NEW Minecraft Hardcore World.. (but it's harder!)	sub pls : http://bit.ly/TxtGm8 Twitch : http://www.twitch.tv/dantdm Follow Me : 🐦 http://www.twitter.com/DanTDM 📷 http://www.instagram.com/DanTDM i will not die this time.. but he might.. Edited by: http://www.twitter.com/NoGoodDavis Creeper’s Code Datapack : https://thecreeperscode.com	1116	3434390	FALSE
91	3	DanTDM	1	https://www.youtube.com/watch?v=JyY0PMy_Qoo	2021-07-26T17:00:08Z	3469	25977	I ALMOST DIED AGAIN! (Subnautica Below Zero)	sub pls : http://bit.ly/TxtGm8 Twitch : http://www.twitch.tv/dantdm Follow Me : 🐦 http://www.twitter.com/DanTDM 📷 http://www.instagram.com/DanTDM Edited by: https://www.twitter.com/NoGoodDavis This is DanTDM playing Subnautica Below Zero..	2021	879640	FALSE
92	3	DanTDM	1	https://www.youtube.com/watch?v=o5B9lPB6tnk	2021-07-23T17:00:23Z	6180	89645	Minecraft Manhunt, but the Hunter is an AI	sub pls : http://bit.ly/TxtGm8 Twitch : http://www.twitch.tv/dantdm Follow Me : 🐦 http://www.twitter.com/DanTDM 📷 http://www.instagram.com/DanTDM Edited by: https://www.twitter.com/NoGoodDavis This is DanTDM playing Minecraft Manhunt. In this Minecraft Manhunt, the hunter is an AI... how long can I survive? Minecraft Manhunt Datapack : https://www.planetminecraft.com/data-pack/ai-hunter-minecraft…	962	2335598	FALSE
93	3	DanTDM	1	https://www.youtube.com/watch?v=lgP6PKh2udA	2021-07-17T17:00:34Z	16880	136790	I Am 9 Years Old..	you should subscribe to me : http://bit.ly/TxtGm8 DanTDM Shorts : https://www.youtube.com/DanTDMShorts DanTDM Live : https://www.youtube.com/DanTDMLive DanTDM Twitch : https://www.twitch.tv/DanTDM Anthony Padilla Video (has swearing) : https://www.youtube.com/watch?v=TDlTaAcL6ro	239	2217242	FALSE
94	3	DanTDM	1	https://www.youtube.com/watch?v=J0nbKj56gwU	2021-07-10T17:00:08Z	9327	236645	DANTDM ANIMATED FUNNY MOMENTS	you should subscribe to me. animated by laser quaser : https://www.youtube.com/channel/UCRuBiTXOAEWJTG9Rsy7LjLg this video is dantdm funny moments animated. games featured are minecraft, little nightmares, who's your daddy and more funny games. you must watch. you must enjoy. x	194	5939293	FALSE
95	3	DanTDM	1	https://www.youtube.com/watch?v=OgN73ArD1Lw	2021-07-08T17:00:13Z	10511	113371	THERE'S THREE OF THEM?! (Mr Hopps Playhouse 2)	sub pls : http://bit.ly/TxtGm8 Twitch : http://www.twitch.tv/dantdm Follow Me : 🐦 http://www.twitter.com/DanTDM 📷 http://www.instagram.com/DanTDM Edited by: https://www.twitter.com/NoGoodDavis This is DanTDM playing Mr Hopps Playhouse.. again..	2885	4131095	FALSE
96	3	DanTDM	1	https://www.youtube.com/watch?v=73ZgLLxGRAU	2021-07-06T16:00:02Z	3713	32247	I'M AN ALIEN NOW!? (Subnautica Below Zero)	sub pls : http://bit.ly/TxtGm8 Twitch : http://www.twitch.tv/dantdm Follow Me : 🐦 http://www.twitter.com/DanTDM 📷 http://www.instagram.com/DanTDM Edited by: https://www.twitter.com/connnor01 This is DanTDM playing Subnautica Below Zero..	36	1153880	FALSE
97	3	DanTDM	1	https://www.youtube.com/watch?v=UpoNKEImbzE	2021-07-03T17:00:28Z	19741	229473	I Have a Twin..	this is freaky	432	5050171	FALSE
98	3	DanTDM	1	https://www.youtube.com/watch?v=B23m_6ogSJk	2021-06-30T17:00:10Z	3997	26729	I'M RICH! (Subnautica Below Zero)	sub pls : http://bit.ly/TxtGm8 Twitch : http://www.twitch.tv/dantdm Follow Me : 🐦 http://www.twitter.com/DanTDM 📷 http://www.instagram.com/DanTDM Edited by: https://www.twitter.com/connnor01 This is DanTDM playing Subnautica Below Zero..	2590	1014813	FALSE
99	3	DanTDM	1	https://www.youtube.com/watch?v=Kx9YL30ke2Q	2021-06-28T17:00:17Z	9228	134219	ᶦ ʷᵃⁿᵗ ᵗᵒ ˡᵉᵃᵛᵉ Mr Hopp's Playhouse	sub pls : http://bit.ly/TxtGm8 Twitch : http://www.twitch.tv/dantdm Follow Me : 🐦 http://www.twitter.com/DanTDM 📷 http://www.instagram.com/DanTDM Edited by: https://www.twitter.com/NoGoodDavis This is DanTDM playing Mr Hopps Playhouse..	1322	2525472	FALSE
100	3	DanTDM	1	https://www.youtube.com/watch?v=KheTBMnanmM	2021-06-26T17:00:27Z	41903	403661	Video With My Son	he's way funnier than me..	104	6818620	FALSE
101	3	DanTDM	1	https://www.youtube.com/watch?v=HH8bKRU8KG8	2021-06-20T17:00:08Z	4733	35650	this jumpscare ALMOST KILLED ME (Subnautica Below Zero)	sub pls : http://bit.ly/TxtGm8 Twitch : http://www.twitch.tv/dantdm Follow Me : 🐦 http://www.twitter.com/DanTDM 📷 http://www.instagram.com/DanTDM Edited by: https://www.twitter.com/connnor01 This is DanTDM playing Subnautica Below Zero..	2105	1238558	FALSE
102	3	DanTDM	1	https://www.youtube.com/watch?v=MKflWo1KIF0	2021-06-18T19:36:21Z	7754	99600	DON'T LOOK.. you didn't see anything.. (Granny 3 ENDING)	sub pls : http://bit.ly/TxtGm8 Twitch : http://www.twitch.tv/dantdm Follow Me : 🐦 http://www.twitter.com/DanTDM 📷 http://www.instagram.com/DanTDM Edited by: https://www.twitter.com/NoGoodDavis This is DanTDM playing Granny 3 .. he finally beat it lol	1413	1930490	FALSE
103	3	DanTDM	1	https://www.youtube.com/watch?v=_n5je7p7wpY	2021-06-16T17:00:30Z	4131	30368	THE NEW LEVIATHAN ATTACKED ME! (Subnautica Below Zero)	sub pls : http://bit.ly/TxtGm8 Twitch : http://www.twitch.tv/dantdm Follow Me : 🐦 http://www.twitter.com/DanTDM 📷 http://www.instagram.com/DanTDM Edited by: https://www.twitter.com/connnor01 This is DanTDM playing Subnautica Below Zero..	1959	1077786	FALSE
104	3	DanTDM	1	https://www.youtube.com/watch?v=iqT8cv1p0sQ	2021-06-12T17:00:16Z	7737	68465	i hate my grandpa.. 😰 (Granny 3)	sub pls : http://bit.ly/TxtGm8 Twitch : http://www.twitch.tv/dantdm Follow Me : 🐦 http://www.twitter.com/DanTDM 📷 http://www.instagram.com/DanTDM Edited by: https://www.twitter.com/NoGoodDavis This is DanTDM playing Granny 3 .. he sucks at it..	1042	1873982	FALSE
105	3	DanTDM	1	https://www.youtube.com/watch?v=-SKyk9Ku374	2021-06-10T17:00:00Z	7354	78441	They Put Me in the Game! (Ice Scream 4)	sub pls : http://bit.ly/TxtGm8 Twitch : http://www.twitch.tv/dantdm Follow Me : 🐦 http://www.twitter.com/DanTDM 📷 http://www.instagram.com/DanTDM Edited by: https://www.twitter.com/NoGoodDavis This is DanTDM playing Ice Scream 4.	1358	2486637	FALSE
106	3	DanTDM	1	https://www.youtube.com/watch?v=pW5s1I3Pt-o	2021-06-08T17:00:20Z	5309	50752	IT'S SO COLD (Subnautica Below Zero Full Game)	sub pls : http://bit.ly/TxtGm8 Twitch : http://www.twitch.tv/dantdm Follow Me : 🐦 http://www.twitter.com/DanTDM 📷 http://www.instagram.com/DanTDM Edited by: https://www.twitter.com/connnor01 This is DanTDM playing Subnautica Below Zero..	2382	1656821	FALSE
107	3	DanTDM	1	https://www.youtube.com/watch?v=SDrMwihIztQ	2021-06-06T17:00:20Z	6399	54757	I Added Trayaurus to Shady Oaks SMP!	sub pls : http://bit.ly/TxtGm8 Twitch : http://www.twitch.tv/dantdm Follow Me : 🐦 http://www.twitter.com/DanTDM 📷 http://www.instagram.com/DanTDM Edited by: https://www.twitter.com/NoGoodDavis This is DanTDM playing Minecraft on the Minecraft server, Shady Oaks SMP.	716	1376220	FALSE
108	3	DanTDM	1	https://www.youtube.com/shorts/A1OTVN9s4ZM	2022-04-04T17:09:47Z	4075	127674	What's Inside This Box? #shorts	subscribe.. right now.. dantdm #shorts	20	1740526	FALSE
109	3	DanTDM	1	https://www.youtube.com/shorts/g42PT9e4PYE	2022-02-05T18:00:13Z	5404	144257	26 Million Subscribers.. 😱 #shorts	thank you for 26 million subscribers. wild x	19	2008803	FALSE
110	3	DanTDM	1	https://www.youtube.com/shorts/eaWpB8A6oUk	2022-01-07T17:00:22Z	1556	92270	How Did I End Up Here?! (DanTDM Animated) #shorts	sub pls: http://bit.ly/TxtGm8 Original Video: https://youtu.be/nuLcF7khtwA Follow Me : 🐦 http://www.twitter.com/DanTDM 📷 http://www.instagram.com/DanTDM Animation by TimDrawsStuff: https://www.youtube.com/c/TimDrawsStuff #shorts #dantdm	55	1901128	FALSE
111	4	Jacksepticeye	1	https://www.youtube.com/watch?v=eizeRhUz8Uw	2022-05-25	1173	77627	MY FIRST TIME | Devour	I've never played Devour before but Mark, Bob and Wade have so what could go wrong Buy MY coffee: https://topofthemornincoffee.com/ Twitter : https://twitter.com/Jacksepticeye Instagram : http://instagram.com/jacksepticeye Edited By: https://twitter.com/tr8ss	854	1357545	FALSE
112	4	Jacksepticeye	1	https://www.youtube.com/watch?v=EVUcnoC1kbU	2022-05-24	3173	103607	4 Scary Men	Brand new Observation Duty 5 let's go Buy MY coffee: https://topofthemornincoffee.com/ Twitter : https://twitter.com/Jacksepticeye Instagram : http://instagram.com/jacksepticeye Edited By: https://twitter.com/tr8ss	737	1505084	FALSE
113	4	Jacksepticeye	1	https://www.youtube.com/watch?v=xbxtkPxEpIE	2022-05-22	4789	87067	FAR: Changing Tides (FULL GAME)	Sit back, relax and watch all of Far: Changing Tides for an amazing journey Far: lone Sails: https://www.youtube.com/watch?v=5yeFp59CNxg COFFEE: https://topofthemornincoffee.com/ ►Twitter : https://twitter.com/Jack_Septic_Eye ►Instagram: http://instagram.com/jacksepticeye Far: Changing Tides is a 2022 adventure puzzle video game developed by Okomotive and published by Frontier Foundry. The game i…	14003	4544166	TRUE
114	4	Jacksepticeye	1	https://www.youtube.com/watch?v=Z4RQ3MJe37k	2022-05-21	9100	170381	I hired the Narrator from The Stanley Parable	I hired the narrator from The Stanley Parable just for this intro Buy MY coffee: https://topofthemornincoffee.com/ Twitter : https://twitter.com/Jacksepticeye Instagram : http://instagram.com/jacksepticeye Edited By: https://www.twitch.tv/pixl_pit	3645	2988814	TRUE
115	4	Jacksepticeye	1	https://www.youtube.com/watch?v=W6e-69ZoQC8	2022-05-20	3558	101553	have you seen THE MOON	Have you seen THE MOON? Tales speak grimly of the building 71 incident. Buy MY coffee: https://topofthemornincoffee.com/ Twitter : https://twitter.com/Jacksepticeye Instagram : http://instagram.com/jacksepticeye Edited By: https://www.twitch.tv/pixl_pit	1495	1825052	FALSE
116	4	Jacksepticeye	1	https://www.youtube.com/watch?v=5-OLkrVGaQ4	2022-05-19	3368	96969	I'm being followed home	3 Scary Games Buy MY coffee: https://topofthemornincoffee.com/ Twitter : https://twitter.com/Jacksepticeye Instagram : http://instagram.com/jacksepticeye Edited By: https://twitter.com/tr8ss	1676	1661165	FALSE
117	4	Jacksepticeye	1	https://www.youtube.com/watch?v=BNYfrT6KV-k	2022-05-17	4587	139533	Someone's in my house	Someone's in my house... there's an uninvited guest Buy MY coffee: https://topofthemornincoffee.com/ Twitter : https://twitter.com/Jacksepticeye Instagram : http://instagram.com/jacksepticeye Edited By: https://www.twitch.tv/pixl_pit	1112	2514311	FALSE
118	4	Jacksepticeye	1	https://www.youtube.com/watch?v=JHtwqBzkdMs	2022-05-15	17460	301609	I'm in Poppy Playtime Chapter 2	I play a character in Poppy Playtime chapter 2 Buy MY coffee: https://topofthemornincoffee.com/ Twitter : https://twitter.com/Jacksepticeye Instagram : http://instagram.com/jacksepticeye Edited By: https://www.twitch.tv/pixl_pit	6291	10850357	TRUE
119	4	Jacksepticeye	1	https://www.youtube.com/watch?v=b4aWOOoNypI	2022-05-14	3651	179053	Exposing my favourite TikToks	Funniest tiktoks I could find since the last time I did one of these videos Buy MY coffee: https://topofthemornincoffee.com/ Twitter : https://twitter.com/Jacksepticeye Instagram : http://instagram.com/jacksepticeye Edited By:https://twitter.com/tr8ss	735	2300998	FALSE
120	4	Jacksepticeye	1	https://www.youtube.com/watch?v=IsKB-fyqXMo	2022-05-12	4989	106226	If you read this you will die…	Don't read this poem out loud. The Radio Station | 深夜放送 is a Japanese psychological horror game. Buy MY coffee: https://topofthemornincoffee.com/ Twitter : https://twitter.com/Jacksepticeye Instagram : http://instagram.com/jacksepticeye Edited By: https://www.twitch.tv/pixl_pit	4066	2524734	TRUE
121	4	Jacksepticeye	1	https://www.youtube.com/watch?v=EaE-ij2xe3Q	2022-05-11	4755	135461	This is what the perfect human looks like	Get Exclusive NordVPN deal here ➼ https://nordvpn.com/jacksepticeye. It's risk-free with Nord's 30-day money-back guarantee! Buy MY coffee: https://topofthemornincoffee.com/ Twitter : https://twitter.com/Jacksepticeye Instagram : http://instagram.com/jacksepticeye Edited By: https://www.twitch.tv/pixl_pit	1265	1906145	FALSE
122	4	Jacksepticeye	1	https://www.youtube.com/watch?v=U1Fo7fY19G0	2022-05-09	3326	123440	Observation Duty with my Girlfriend	I'm on observation duty with my girlfriend Buy MY coffee: https://topofthemornincoffee.com/ Twitter : https://twitter.com/Jacksepticeye Instagram : http://instagram.com/jacksepticeye Edited By: https://twitter.com/tr8ss	810	1408197	FALSE
123	4	Jacksepticeye	1	https://www.youtube.com/watch?v=WxIk1hmt3D4	2022-05-08	5692	146672	The end is never the end	The end is never the end in Stanley Parable 2 Buy MY coffee: https://topofthemornincoffee.com/ Twitter : https://twitter.com/Jacksepticeye Instagram : http://instagram.com/jacksepticeye Edited By: https://www.twitch.tv/pixl_pit	3776	2992112	TRUE
124	4	Jacksepticeye	1	https://www.youtube.com/watch?v=UQcso0uQcqY	2022-05-07	5401	181939	The Internet's Dumbest Animals	It's time to take a break from laughing at kids falling down and instead look at the internet's dumbest animals Buy MY coffee: https://topofthemornincoffee.com/ Twitter : https://twitter.com/Jacksepticeye Instagram : http://instagram.com/jacksepticeye Edited By: https://twitter.com/tr8ss	642	2436254	FALSE
125	4	Jacksepticeye	1	https://www.youtube.com/watch?v=66qCD-uZsVo	2022-05-05	11991	166809	This Bucket Will Change Your Life	All hail the almighty bucket in The Stanley Parable 2 Buy MY coffee: https://topofthemornincoffee.com/ Twitter : https://twitter.com/Jacksepticeye Instagram : http://instagram.com/jacksepticeye Edited By: https://www.twitch.tv/pixl_pit	3310	3339162	FALSE
126	4	Jacksepticeye	1	https://www.youtube.com/watch?v=8xfSL0XLRtQ	2022-05-01	14656	397381	The smartest and funniest game ever made	The Stanley Parable is one of the funniest and smartest games ever created Buy MY coffee: https://topofthemornincoffee.com/ Twitter : https://twitter.com/Jacksepticeye Instagram : http://instagram.com/jacksepticeye Edited By: https://www.twitch.tv/pixl_pit	4050	7933506	TRUE
127	4	Jacksepticeye	1	https://www.youtube.com/watch?v=Ki4w_wmUC_U	2022-04-29	3722	124027	Amanda the Adventurer	Amanda the adventurer is so bizarre and creepy that I don't know what to make of it but I don't trust it Buy MY coffee: https://topofthemornincoffee.com/ Twitter : https://twitter.com/Jacksepticeye Instagram : http://instagram.com/jacksepticeye	694	2026214	FALSE
128	4	Jacksepticeye	1	https://www.youtube.com/watch?v=XzZGOrCn0gQ	2022-04-28	4220	244362	*FUNNIEST* Try Not To Laugh	Try not to laugh if you do then you lose, simple really Buy MY coffee: https://topofthemornincoffee.com/ Twitter : https://twitter.com/Jacksepticeye Instagram : http://instagram.com/jacksepticeye Edited By: https://twitter.com/tr8ss	692	3643183	FALSE
129	4	Jacksepticeye	1	https://www.youtube.com/watch?v=-6Olr8jGwH8	2022-04-26	4698	125936	WARNING: I scream way too loud - Night of the Scissors	The Snipper is on the loose, hide your toes. This one scared me really good Buy MY coffee: https://topofthemornincoffee.com/ Twitter : https://twitter.com/Jacksepticeye Instagram : http://instagram.com/jacksepticeye Edited By: https://www.twitch.tv/pixl_pit	1712	2316911	FALSE
130	4	Jacksepticeye	1	https://www.youtube.com/watch?v=mnEUIaSr__Q	2022-04-24	5891	70081	Hardest boss in the game (END)	Destroying Malenia, Godfrey, Radagon and Elden Beast all in one go COFFEE: https://topofthemornincoffee.com/ Edited by: https://www.twitch.tv/pixl_pit Elden Ring is an action role-playing game played in a third-person perspective with gameplay focusing on combat and exploration; it features elements similar to those found in other games developed by FromSoftware, such as the Souls series, Bloodbo…	5073	1485380	TRUE
131	4	Jacksepticeye	1	https://www.youtube.com/watch?v=bdut-1NB9GY	2022-04-21	13576	132982	Genshin Impact made me cool	Celebrate Genshin Impact v2.6 with me: https://hoyo.link/8ddbUFA6 Thanks to Genshin Impact for sponsoring this video. Use code “ MS7C3SV8DMZH ” to redeem for 60 primogems and 5x Adventurer’s Experience. Travelers need to reach Adventure Rank 10 to claim this reward. Edited by: https://www.twitch.tv/pixl_pit	1474	1660623	FALSE
132	4	Jacksepticeye	1	https://www.youtube.com/watch?v=w-uGicLRs3g	2022-04-20	7369	197351	Iron Lung	Iron Lung is so simple in it's execution but absolutely terrifying for deep sea horror Buy MY coffee: https://topofthemornincoffee.com/ Twitter : https://twitter.com/Jacksepticeye Instagram : http://instagram.com/jacksepticeye Edited By: https://twitter.com/tr8ss	1694	3571839	FALSE
133	4	Jacksepticeye	1	https://www.youtube.com/watch?v=Z42CJKRZihM	2022-04-19	3768	61309	No Maidens?	The fire giant crumbles, Maliketh is no more and Dinklebamp is soon to be Elden Lord COFFEE: https://topofthemornincoffee.com/ Edited by: https://www.twitch.tv/pixl_pit Elden Ring is an action role-playing game played in a third-person perspective with gameplay focusing on combat and exploration; it features elements similar to those found in other games developed by FromSoftware, such as the Sou…	7505	3099342	TRUE
134	4	Jacksepticeye	1	https://www.youtube.com/watch?v=faPVWp-Q_5Y	2022-04-17	4783	128572	Observation Duty with my girlfriend	I scared my girlfriend last time playing observation duty but she thankfully came back for round 2 Buy MY coffee: https://topofthemornincoffee.com/ Twitter : https://twitter.com/Jacksepticeye Instagram : http://instagram.com/jacksepticeye Edited By: https://twitter.com/tr8ss	1239	1963494	FALSE
135	4	Jacksepticeye	1	https://www.youtube.com/watch?v=gypfN71g7Co	2022-04-16	5291	242331	Funniest tiktoks I could find	Funniest tiktoks I could find since the last time I did one of these videos Buy MY coffee: https://topofthemornincoffee.com/ Twitter : https://twitter.com/Jacksepticeye Instagram : http://instagram.com/jacksepticeye Edited By:https://twitter.com/tr8ss	1085	3490174	FALSE
136	4	Jacksepticeye	1	https://www.youtube.com/watch?v=ne_fx7EIsuU	2022-04-15	5657	139867	Why is he just standing there…	We continue down the rabbit hole of Chilla's Art games. Up this time is the terrifying Night Delivery | 例外配達 Buy MY coffee: https://topofthemornincoffee.com/ Twitter : https://twitter.com/Jacksepticeye Instagram : http://instagram.com/jacksepticeye Edited By: https://www.youtube.com/channel/UCHsjBlPYou_k7FgMKLCo5JA	2959	2976830	FALSE
137	4	Jacksepticeye	1	https://www.youtube.com/watch?v=Q9c0UZNXzBc	2022-04-14	3442	61235	This is the biggest twist	Fighting the very stars themselves in Elden Ring along with some wild twists COFFEE: https://topofthemornincoffee.com/ Edited by: https://www.twitch.tv/pixl_pit Elden Ring is an action role-playing game played in a third-person perspective with gameplay focusing on combat and exploration; it features elements similar to those found in other games developed by FromSoftware, such as the Souls serie…	7173	2813800	TRUE
138	4	Jacksepticeye	1	https://www.youtube.com/watch?v=9J6fP_qg-fY	2022-04-13	4035	183262	The Internet’s Most Unexpected Clips	These are the most unexpected clips on the internet Buy MY coffee: https://topofthemornincoffee.com/ Twitter : https://twitter.com/Jacksepticeye Instagram : http://instagram.com/jacksepticeye Edited By: https://twitter.com/tr8ss	691	2480749	FALSE
139	4	Jacksepticeye	1	https://www.youtube.com/watch?v=1OdKXCVB41k	2022-04-11	4227	114627	There's a really dark secret here...	I'm chasing static but to where and what I do not know. Lots of scares to find Buy MY coffee: https://topofthemornincoffee.com/ Twitter : https://twitter.com/Jacksepticeye Instagram : http://instagram.com/jacksepticeye Edited By: https://www.twitch.tv/pixl_pit Game: https://store.steampowered.com/app/1319420/Chasing_Static/ Chasing Static is a psychological horror short story. Explore the untouch…	7350	4844279	TRUE
140	4	Jacksepticeye	1	https://www.youtube.com/watch?v=cBxjNT-J7BM	2022-04-10	5582	164749	Scaring my girlfriend on observation duty	I'm on observation duty but I'm not very observant, thankfully my girlfriend is Buy MY coffee: https://topofthemornincoffee.com/ Twitter : https://twitter.com/Jacksepticeye Instagram : http://instagram.com/jacksepticeye Edited By: https://twitter.com/tr8ss	1609	2444703	FALSE
141	4	Jacksepticeye	1	https://www.youtube.com/watch?v=DmPphSjlO1I	2022-04-09	3798	71300	The coolest cutscene in the game	Sometimes in Elden Ring you have to fight even yourself. Also praetor rykard has the best voice in the game COFFEE: https://topofthemornincoffee.com/ Edited by: https://www.twitch.tv/pixl_pit Elden Ring is an action role-playing game played in a third-person perspective with gameplay focusing on combat and exploration; it features elements similar to those found in other games developed by FromSo…	5715	2308543	TRUE
142	4	Jacksepticeye	1	https://www.youtube.com/watch?v=eAsZRy-ntyQ	2022-04-08	20794	275966	Trying to cure my ADHD	I recently got confirmation that I have ADHD. So let's try some ADHD toys to see if they help Buy MY coffee: https://topofthemornincoffee.com/ Twitter : https://twitter.com/Jacksepticeye Instagram : http://instagram.com/jacksepticeye Edited By: https://twitter.com/tr8ss	872	4812685	FALSE
143	4	Jacksepticeye	1	https://www.youtube.com/watch?v=wxcD-pjRSuY	2022-04-06	5078	151655	Real ghost caught on camera	Another banger from Chilla's Art. This time I work in a convenience store 夜勤事件 Buy MY coffee: https://topofthemornincoffee.com/ Twitter : https://twitter.com/Jacksepticeye Instagram : http://instagram.com/jacksepticeye Edited By: https://www.youtube.com/channel/UCHsjBlPYou_k7FgMKLCo5JA	3196	3579872	FALSE
144	4	Jacksepticeye	1	https://www.youtube.com/watch?v=arfmPCnCUD8	2022-04-04	8272	150633	r/place is incredible	R/Place is incredible Buy MY coffee: https://topofthemornincoffee.com/ Twitter : https://twitter.com/Jacksepticeye Instagram : http://instagram.com/jacksepticeye	993	2056970	FALSE
145	4	Jacksepticeye	1	https://www.youtube.com/watch?v=D3afUWUAnyk	2022-04-02	4357	78216	Try finger, but hole	Release the stars from Starscourge Radahn and reach below to the Ancestor Spirit in Elden Ring COFFEE: https://topofthemornincoffee.com/ Edited by: https://www.twitch.tv/pixl_pit Elden Ring is an action role-playing game played in a third-person perspective with gameplay focusing on combat and exploration; it features elements similar to those found in other games developed by FromSoftware, such …	6257	2907297	TRUE
146	4	Jacksepticeye	1	https://www.youtube.com/watch?v=h9pEGd-2Ht0	2022-04-01	5165	108791	I took a bath just for you	Soap: https://topofthemornincoffee.com/collections/our-stuff/products/clean-bean-coffee-soap-bars Edited By: https://www.twitch.tv/pixl_pit	175	987734	FALSE
147	4	Jacksepticeye	1	https://www.youtube.com/watch?v=yDJflmUKwFY	2022-03-31	9174	84306	soap	soap: https://topofthemornincoffee.com/collections/our-stuff/products/clean-bean-coffee-soap-bars	36	813113	FALSE
148	4	Jacksepticeye	1	https://www.youtube.com/watch?v=yvbWFvBiFTY	2022-03-30	5956	127482	There's something in my house	I'm on observation duty but I'm not very observant Buy MY coffee: https://topofthemornincoffee.com/ Twitter : https://twitter.com/Jacksepticeye Instagram : http://instagram.com/jacksepticeye Edited By: https://www.twitch.tv/pixl_pit	1765	2394771	FALSE
149	4	Jacksepticeye	1	https://www.youtube.com/watch?v=vvcQkDhy7OA	2022-03-28	6224	167533	Please don't ever try these self defense tips	These are the ACTUAL worst self defense videos of all time My COFFEE ☕: https://topofthemornincoffee.com/ Edited By: https://twitter.com/tr8ss	797	2289259	FALSE
150	4	Jacksepticeye	1	https://www.youtube.com/watch?v=D6vSgxnV0xw	2022-03-27	3877	74368	God gamer fights the literal moon	Renalla of the full moon is about to go DOWN in this part of Elden Ring. COFFEE: https://topofthemornincoffee.com/ Edited by: https://www.twitch.tv/pixl_pit Elden Ring is an action role-playing game played in a third-person perspective with gameplay focusing on combat and exploration; it features elements similar to those found in other games developed by FromSoftware, such as the Souls series, B…	6680	3121987	TRUE
151	4	Jacksepticeye	1	https://www.youtube.com/watch?v=pdksMfi0Hsc	2022-03-26	12085	217034	Please just leave me alone	I'm being followed at work. Some guy keeps trying to take pictures of me on my Closing Shift 閉店事件 Buy MY coffee: https://topofthemornincoffee.com/ Twitter : https://twitter.com/Jacksepticeye Instagram : http://instagram.com/jacksepticeye Edited By: https://www.youtube.com/channel/UCHsjBlPYou_k7FgMKLCo5JA	4993	7256039	TRUE
152	4	Jacksepticeye	1	https://www.youtube.com/watch?v=GWomHd7hlFk	2022-03-24	10728	173055	Best Game In The Last 5 Years	It's time to become Elden Lord and play through all of Elden Ring COFFEE: https://topofthemornincoffee.com/ Edited by: https://www.twitch.tv/pixl_pit Elden Ring is an action role-playing game played in a third-person perspective with gameplay focusing on combat and exploration; it features elements similar to those found in other games developed by FromSoftware, such as the Souls series, Bloodbor…	7636	6391718	TRUE
153	4	Jacksepticeye	1	https://www.youtube.com/watch?v=VPzU8xrK8Kw	2022-03-21	3213	107736	5 Irish Youtubers Ruin Potato Farm	5 Irish men buy a farm and try to grow potatoes but it goes horribly wrong COFFEE: https://topofthemornincoffee.com/ Edited by: https://www.twitch.tv/pixl_pit	1546	1875564	FALSE
154	4	Jacksepticeye	1	https://www.youtube.com/watch?v=0hpi-uWpRzU	2022-03-19	9547	166496	Scariest Videos On The Internet #8	There's a crazy twist in this episode of the scariest videos on the internet COFFEE: https://topofthemornincoffee.com/ Twitter : https://twitter.com/Jacksepticeye Instagram : http://instagram.com/jacksepticeye Edited By: https://twitter.com/tr8ss	1409	2883269	FALSE
155	4	Jacksepticeye	1	https://www.youtube.com/watch?v=NCWK1S_tDek	2022-03-13	4492	137948	Aperture Desk Job (Full Game)	Cave Johnson is back in Aperture Desk Job. Basically Portal 3, not really but I would love it to be Pre-order my movie: https://tv.apple.com/us/movie/how-did-we-get-here/umc.cmc.2talkcipzqosqfgdbmrkbgocz Edited by: https://www.twitch.tv/pixl_pit	2005	2502138	FALSE
156	4	Jacksepticeye	1	https://www.youtube.com/watch?v=CcJ4EbZA-jo	2022-03-12	5630	221318	Funniest TikToks I Could Find	The funniest tiktoks I could find since the last time I did one of these videos. Coffee: https://topofthemornincoffee.com More HILARIOUS videos: https://www.youtube.com/watch?v=MEMS2aLBjAE&list=PLDDWJE67F2G9H0nLSMe8DbYf26W3EBdNB Edited by: https://twitter.com/tr8ss	846	3572483	FALSE
157	4	Jacksepticeye	1	https://www.youtube.com/watch?v=gKrxdCDvWsw	2022-03-10	6338	157791	Meme Time #???	I look like Robert Pattinson in the new Batman movie Get Exclusive NordVPN deal here ➼ https://nordvpn.com/jacksepticeye. It's risk-free with Nord's 30-day money-back guarantee! Edited by Pixlpit: https://www.twitch.tv/pixl_pit	1077	2224513	FALSE
158	4	Jacksepticeye	1	https://www.youtube.com/watch?v=58l9hcyGsGI	2022-03-06	38971	270031	Youtube has a big problem	We can all agree that Jack has never disappointed us with his content.	690	2703212	FALSE
159	4	Jacksepticeye	1	https://www.youtube.com/watch?v=uGwPY56f_tM	2022-02-25	6010	167428	Swallow Your Hands…	My Friendly Neighborhood is like if Sesame Street was terrifying and they made a horror game about it Tickets to my movie: https://www.momenthouse.com/jacksepticeye Play the game: https://store.steampowered.com/app/1574260/My_Friendly_Neighborhood/ Edited by: https://www.twitch.tv/pixl_pit	2201	3453750	FALSE
160	4	Jacksepticeye	1	https://www.youtube.com/watch?v=Ysto3LRAU8k	2022-02-23	17762	277365	SMASH or PASS Every FNAF Animatronic	Smash or Pass every FNAF animatronic. Tour Documentary: https://www.momenthouse.com/jacksepticeye Edited by: https://twitter.com/tr8ss	495	3734486	FALSE
161	4	Jacksepticeye	1	https://www.youtube.com/watch?v=s_whCNXCA3g	2022-02-22	8093	102338	The HARDEST Boss In The Game | Bloodborne Part 4 (END)	We're already at the end of our Bloodborne playthrough. I know, I'm sad too. But let's remember the good memories as I ruin Gehrman and the Moon Presence. Also fighting Lady Maria and Orphan of Kos, easily 2 of the hardest bosses in the entire game Bloodborne is a 2015 action role-playing game developed by FromSoftware and published by Sony for the PlayStation 4. Bloodborne follows the player's c…	3895	1721645	TRUE
162	4	Jacksepticeye	1	https://www.youtube.com/watch?v=QmY9BlAuFZA	2022-02-21	5675	306911	I Was In The Newspaper And I Don't Know Why	If this video gets 500,000 likes I'll finally do the Slap Chop video Tour Documentary Tickets: https://www.momenthouse.com/jacksepticeye Edited By: https://twitter.com/tr8ss	758	1845048	FALSE
163	4	Jacksepticeye	1	https://www.youtube.com/watch?v=VoMOKakOKQ0	2022-02-20	5903	115122	Best Boss In The Game | Bloodborne Part 3	Ludwig the Accursed is easily the best boss in all of Bloodborne. We also go up against Micolash, The Amygdala and Mergo's Wet Nurse. Bloodborne is a 2015 action role-playing game developed by FromSoftware and published by Sony for the PlayStation 4. Bloodborne follows the player's character, a Hunter, through the decrepit Gothic, Victorian-era–inspired city of Yharnam, whose inhabitants are affl…	6468	2906989	TRUE
164	4	Jacksepticeye	1	https://www.youtube.com/watch?v=dzKfpgVh7aU	2022-02-20	7348	136727	I Got A Gold Record For "All The Way"	I Got A Gold Record For "All The Way" Passing 100 Million Views. I'm a musician now. Tour Documentary Tickets: https://www.momenthouse.com/jacksepticeye	343	1241473	FALSE
165	4	Jacksepticeye	1	https://www.youtube.com/watch?v=QQn-lvuVEQM	2022-02-18	9280	147272	The Best I Have Ever Played | Bloodborne Part 2	Lots of bosses to cover in this part of Bloodborne. The One Reborn, Rom the Vacuous Spider, Darkbeast Paarl , The Shadows of Yharnam and more. Bloodborne is a 2015 action role-playing game developed by FromSoftware and published by Sony for the PlayStation 4. Bloodborne follows the player's character, a Hunter, through the decrepit Gothic, Victorian-era–inspired city of Yharnam, whose inhabitants…	5883	3329713	TRUE
166	4	Jacksepticeye	1	https://www.youtube.com/watch?v=VQn10jziY5k	2022-02-17	30966	411668	My Favourite Game Of All Time | Bloodborne Part 1	I said before that Shadow of the Colossus was my favourite game of all time but I actually think now it's Bloodborne. I replay this game multiple times every single year and I never get bored of it. It's about time I actually did a playthrough of it then. Bloodborne is a 2015 action role-playing game developed by FromSoftware and published by Sony for the PlayStation 4. Bloodborne follows the pla…	6565	8468776	TRUE
167	4	Jacksepticeye	1	https://www.youtube.com/watch?v=95v9SZFbXvc	2022-02-16	5478	204971	Kids Falling Down	Kids falling down is the funniest thing ever Edited by: https://twitter.com/tr8ss	605	3197415	FALSE
168	4	Jacksepticeye	1	https://www.youtube.com/watch?v=iWYc-R7zl28	2022-02-15	4896	144106	3 Scary Games | The Backrooms	Here are 3 scary backrooms games Tour doc tickets: https://www.momenthouse.com/jacksepticeye Edited by: https://twitter.com/tr8ss	1938	2387453	FALSE
169	4	Jacksepticeye	1	https://www.youtube.com/watch?v=iaY28aPhpZE	2022-02-13	4121	277429	Try not To Laugh at the FUNNIEST Tik Toks w/ Felix	Showing Felix my absolute FUNNIEST TikToks to try and make him laugh Felix's Video: https://www.youtube.com/watch?v=pTdjcLlElD4&feature=youtu.be Coffee: https://topofthemornincoffee.com More HILARIOUS videos: https://www.youtube.com/watch?v=MEMS2aLBjAE&list=PLDDWJE67F2G9H0nLSMe8DbYf26W3EBdNB Edited by: https://twitter.com/tr8ss	776	3700831	FALSE
170	4	Jacksepticeye	1	https://www.youtube.com/watch?v=5yeFp59CNxg	2022-02-12	6925	118378	FAR: Lone Sails (FULL GAME)	Sit back, relax and watch all of Far: Lone Sails for an amazing journey Get tickets to my movie: https://www.momenthouse.com/jacksepticeye COFFEE: https://topofthemornincoffee.com/ ►Twitter : https://twitter.com/Jack_Septic_Eye ►Instagram: http://instagram.com/jacksepticeye	8535	4766881	TRUE
171	4	Jacksepticeye	1	https://www.youtube.com/watch?v=n_VMAvhYuvA	2022-02-11	7665	151965	Scariest Videos On The Internet #7	The Walten Files are some of the scariest videos on the internet Get tickets to my movie: https://www.momenthouse.com/jacksepticeye COFFEE: https://topofthemornincoffee.com/ Twitter : https://twitter.com/Jacksepticeye Instagram : http://instagram.com/jacksepticeye Edited By: https://www.youtube.com/channel/UCHsjBlPYou_k7FgMKLCo5JA	2292	2779816	FALSE
172	4	Jacksepticeye	1	https://www.youtube.com/watch?v=hphNHwnTPVs	2022-02-10	8160	191524	I Made A Movie	Releasing February 28th. Get tickets to the screening here: https://www.momenthouse.com/jacksepticeye It's been a long time coming but the How Did We Get Here documentary is finally coming out Feb. 28th. I'm so excited for you all to see it. It's not just a behind the scenes look at the tour, it's my entire journey through life up until this point and a more intimate look than I've ever shown peo…	153	1490531	FALSE
173	4	Jacksepticeye	1	https://www.youtube.com/watch?v=mbbxhasOu6w	2022-02-09	8995	159893	Worst Self Defense Videos Of All Time | Jacksepticeye's Funniest Home Videos	These are the worst self defense videos of all time My COFFEE ☕: https://topofthemornincoffee.com/ Twitter : https://twitter.com/Jacksepticeye Instagram 📷: http://instagram.com/jacksepticeye LAUGH remix by Chetreo: https://youtube.com/c/chetreo Edited By: https://www.youtube.com/channel/UCHsjBlPYou_k7FgMKLCo5JA	1257	2576285	FALSE
174	4	Jacksepticeye	1	https://www.youtube.com/watch?v=6rQ_04QHryY	2022-02-07	13204	497264	Playing Uncharted 4 With Tom Holland	I can't believe I got to play Uncharted with Tom Holland COFFEE: https://topofthemornincoffee.com/ Twitter : https://twitter.com/Jacksepticeye Instagram : http://instagram.com/jacksepticeye Edited By: https://www.youtube.com/channel/UCHsjBlPYou_k7FgMKLCo5JA	641	6448019	FALSE
175	4	Jacksepticeye	1	https://www.youtube.com/watch?v=Ye3YV5bLZbw	2022-02-05	9264	152868	Try Not to Cringe	The ultimate try not to cringe challenge COFFEE: https://topofthemornincoffee.com/ Twitter : https://twitter.com/Jacksepticeye Instagram : http://instagram.com/jacksepticeye Edited by: https://twitter.com/tr8ss	935	2273521	FALSE
176	4	Jacksepticeye	1	https://www.youtube.com/watch?v=LW6ihn4_0gc	2022-02-04	3690	91916	So Much Fun | Dying Light 2	Been a while since we played Dying Light and now Dying Light 2 has just come out. Excited to mess around in it COFFEE: https://topofthemornincoffee.com/ Twitter : https://twitter.com/Jacksepticeye Instagram : http://instagram.com/jacksepticeye Edited By: https://www.youtube.com/channel/UCHsjBlPYou_k7FgMKLCo5JA	1744	1688580	FALSE
177	4	Jacksepticeye	1	https://www.youtube.com/watch?v=5B6muQt0T9I	2022-02-03	4943	230668	FUNNIEST Videos I Found On Tik Tok	Funny TikToks make me go haha Twitter : https://twitter.com/Jacksepticeye Instagram : http://instagram.com/jacksepticeye Edited By: https://www.youtube.com/channel/UCHsjBlPYou_k7FgMKLCo5JA	1044	3651907	FALSE
178	4	Jacksepticeye	1	https://www.youtube.com/watch?v=ZM5FLDsJweU	2022-02-02	1792	72969	Uh oh... head empty	There is nothing inside my head, it is completely empty Twitter : https://twitter.com/Jacksepticeye Instagram : http://instagram.com/jacksepticeye Edited By: https://www.youtube.com/channel/UCHsjBlPYou_k7FgMKLCo5JA	1482	1188272	FALSE
179	4	Jacksepticeye	1	https://www.youtube.com/watch?v=67CkKa1J-oY	2022-01-31	2959	91381	The Legend of Billy Boggins	The zombie apocalypse has changed me as a human being COFFEE: https://topofthemornincoffee.com/ Twitter : https://twitter.com/Jacksepticeye Instagram : http://instagram.com/jacksepticeye Edited by: https://twitter.com/tr8ss	2018	1701590	FALSE
180	4	Jacksepticeye	1	https://www.youtube.com/watch?v=Yjd_VeAPwIw	2022-01-29	1595	70703	Mark doesn't understand my Genius	Mark doesn't like my ideas or plans... probably likes Newton instead Twitter : https://twitter.com/Jacksepticeye Instagram : http://instagram.com/jacksepticeye Edited By: https://www.youtube.com/channel/UCHsjBlPYou_k7FgMKLCo5JA	1452	1079497	FALSE
181	4	Jacksepticeye	1	https://www.youtube.com/watch?v=QjCn41OgzSE	2022-01-28	5216	145464	ANGER FOOT	Ager Foot Play the game: https://squidcor.itch.io/anger-foot/devlog/228866/angerfoot-first-major-update COFFEE: https://topofthemornincoffee.com/ Twitter : https://twitter.com/Jacksepticeye Instagram : http://instagram.com/jacksepticeye Edited by: https://twitter.com/tr8ss	671	1938551	FALSE
182	4	Jacksepticeye	1	https://www.youtube.com/watch?v=WQJeCiN4C_c	2022-01-27	8310	208497	Long Long Man | Jacksepticeye's Funniest Home Videos	The long long man might be the greatest Japanese commercial of all time My COFFEE ☕: https://topofthemornincoffee.com/ Twitter : https://twitter.com/Jacksepticeye Instagram 📷: http://instagram.com/jacksepticeye Edited By: https://www.youtube.com/channel/UCHsjBlPYou_k7FgMKLCo5JA	1099	2805863	FALSE
183	4	Jacksepticeye	1	https://www.youtube.com/watch?v=2LyK_SgBa6w	2022-01-26	3116	122517	Stuck in SPACE with Markiplier	I got stuck in space with Markiplier Mark: https://www.youtube.com/c/markiplier Twitter : https://twitter.com/Jacksepticeye Instagram : http://instagram.com/jacksepticeye Edited By: https://www.youtube.com/channel/UCHsjBlPYou_k7FgMKLCo5JA	1129	1746560	FALSE
184	4	Jacksepticeye	1	https://www.youtube.com/watch?v=rryghHz8KQU	2022-01-25	6586	169837	So Brutal | People Playground	People Playground gives me WAY too much power Twitter : https://twitter.com/Jacksepticeye Instagram : http://instagram.com/jacksepticeye Edited By: https://www.youtube.com/channel/UCHsjBlPYou_k7FgMKLCo5JA	1127	3545234	FALSE
185	4	Jacksepticeye	1	https://www.youtube.com/watch?v=eJzkL8Qmwuo	2022-01-24	5968	130591	Would you take a drink from this man? | 3 Scary Games	You only have 3 minutes.. what do you do with your time? Do you watch 3 scary games or do you waste it Reddit: https://www.reddit.com/r/jacksepticeye/ Twitter : https://twitter.com/Jacksepticeye Instagram : http://instagram.com/jacksepticeye Edited By: https://www.youtube.com/channel/UCHsjBlPYou_k7FgMKLCo5JA	1691	2228268	FALSE
186	4	Jacksepticeye	1	https://www.youtube.com/watch?v=rNfFbUW4ZEM	2022-01-21	11092	226916	Scariest Videos On The Internet #6	The Backrooms is the new hit viral trend in the horror community. How scary is it? COFFEE: https://topofthemornincoffee.com/ Twitter : https://twitter.com/Jacksepticeye Instagram : http://instagram.com/jacksepticeye Edited by: https://twitter.com/tr8ss	1940	4389797	FALSE
187	4	Jacksepticeye	1	https://www.youtube.com/watch?v=ANWllT-HDnk	2022-01-20	6364	168964	How I fooled the world	How I managed to fool the entire planet for 2 weeks Reddit: https://www.reddit.com/r/jacksepticeye/ Twitter : https://twitter.com/Jacksepticeye Instagram : http://instagram.com/jacksepticeye Edited By: https://twitter.com/tr8ss	843	1945917	FALSE
188	4	Jacksepticeye	1	https://www.youtube.com/watch?v=swuhr9jWZU8	2022-01-19	7517	155918	OH MY GOD BEHIND YOU | The Mandela Catalogue Vol. 2	The Mandela Catalogue got updated and it gets even creepier The Mandela Catalogue: https://www.youtube.com/watch?v=XuDMawgx5Mw Twitter : https://twitter.com/Jacksepticeye Instagram : http://instagram.com/jacksepticeye Edited By: https://www.youtube.com/channel/UCHsjBlPYou_k7FgMKLCo5JA	1821	2918694	FALSE
189	4	Jacksepticeye	1	https://www.youtube.com/watch?v=QtucQ6g2NBA	2022-01-18	7936	92717	LEAVE FREDDY ALONE | Five Nights at Freddy's: Security Breach #5	Wait we're at the end already? That can't be right... I thought there was a lot more to FNAF Security Breach. I guess I gotta put my big boy pants on and really work the numbers on this one boy howdy. Twitter : https://twitter.com/Jacksepticeye Instagram : http://instagram.com/jacksepticeye Edited By: https://www.youtube.com/channel/UCHsjBlPYou_k7FgMKLCo5JA	2298	1706671	FALSE
190	4	Jacksepticeye	1	https://www.youtube.com/watch?v=HN-R_z67kB0	2022-01-15	6516	436795	Funniest TikToks I Could Find	Watch my favourite tiktoks with me THANKMAS: https://thankmas.tiltify.com/ COFFEE: https://topofthemornincoffee.com/ Twitter : https://twitter.com/Jacksepticeye Instagram : http://instagram.com/jacksepticeye Edited by: https://twitter.com/tr8ss	756	4162814	FALSE
191	4	Jacksepticeye	1	https://www.youtube.com/watch?v=AC-80rW9fNY	2022-01-14	5932	109107	COOLEST THING EVER IN FNAF | Five Nights at Freddy's: Security Breach #4	This might just be the coolest thing any FNAF game has ever done. I mean it, I'm not foolies right now. This is so mind blowing that you will wonder "How do games ever get better than this again?" The answer? They don't! Twitter : https://twitter.com/Jacksepticeye Instagram : http://instagram.com/jacksepticeye Edited By: https://www.youtube.com/channel/UCHsjBlPYou_k7FgMKLCo5JA	3201	2792939	FALSE
192	4	Jacksepticeye	1	https://www.youtube.com/watch?v=zUd8JfGiCr4	2022-01-13	11994	249039	Someone Is Watching Me Through The Window	Stuck in an unknown place all alone... Twitter : https://twitter.com/Jacksepticeye Instagram : http://instagram.com/jacksepticeye Edited By: https://www.youtube.com/channel/UCHsjBlPYou_k7FgMKLCo5JA	2849	6887896	FALSE
193	4	Jacksepticeye	1	https://www.youtube.com/watch?v=oeLXkmonTvk	2022-01-12	5664	99316	GOODBYE CHICA | Five Nights at Freddy's: Security Breach #3	Goodbye Chica, we must part ways forever now in FNAF Security Breach. it's a bittersweet moment for you were in our hearts since we first locked eyes. Somewhere down the line you changed and so did our love. Sorrows are such sweet joys Twitter : https://twitter.com/Jacksepticeye Instagram : http://instagram.com/jacksepticeye Edited By: https://www.youtube.com/channel/UCHsjBlPYou_k7FgMKLCo5JA	3173	2489620	FALSE
194	4	Jacksepticeye	1	https://www.youtube.com/watch?v=QPBBLdI_tlY	2022-01-11	6870	292444	EXPERT LEVEL Try Not To Laugh	Try Not To Laugh but let's face it you're gonna laugh anyway THANKMAS: https://thankmas.tiltify.com/ COFFEE: https://topofthemornincoffee.com/ Twitter : https://twitter.com/Jacksepticeye Instagram : http://instagram.com/jacksepticeye Edited by: https://twitter.com/tr8ss	689	4774574	FALSE
195	4	Jacksepticeye	1	https://www.youtube.com/watch?v=eAfTffXn2lQ	2022-01-10	7009	125168	WHO ARE YOU?? | Five Nights at Freddy's: Security Breach #2	Vanny caught us in FNAF Security Breach. What even IS a Vanny anyway? Some sort of cream for itches? Should probably go see a doctor if that's the case Twitter : https://twitter.com/Jacksepticeye Instagram : http://instagram.com/jacksepticeye Edited By: https://www.youtube.com/channel/UCHsjBlPYou_k7FgMKLCo5JA	2777	2611343	FALSE
196	4	Jacksepticeye	1	https://www.youtube.com/watch?v=m7xvUwGUqt0	2022-01-09	18815	315923	This Was So Scary It Made Me Cry	Well here's a new fear that I never knew I had Twitter : https://twitter.com/Jacksepticeye Instagram : http://instagram.com/jacksepticeye Edited By: https://www.youtube.com/channel/UCHsjBlPYou_k7FgMKLCo5JA	1118	6210653	FALSE
197	4	Jacksepticeye	1	https://www.youtube.com/watch?v=GSkZegUWQGI	2022-01-08	13057	224096	YOU'RE MY SUPERSTAR | Five Nights at Freddy's: Security Breach #1	FNAF is back and I'm right on time to play Security Breach Do people even read descriptions anymore? If you do then why? Get some of my coffee if you want I guess. Twitter : https://twitter.com/Jacksepticeye Instagram : http://instagram.com/jacksepticeye Edited By: https://www.youtube.com/channel/UCHsjBlPYou_k7FgMKLCo5JA	2593	4325830	FALSE
198	4	Jacksepticeye	1	https://www.youtube.com/watch?v=pewyPjEyzPM	2021-12-31	15085	257706	MY FINAL MEME TIME	This is it guys, my final meme time..... of the year Go to https://nordvpn.com/jacksepticeye to get a 2-year plan plus a bonus gift with a huge discount THANKMAS: https://thankmas.tiltify.com/ Reddit: https://www.reddit.com/r/jacksepticeye/ Twitter : https://twitter.com/Jacksepticeye Instagram : http://instagram.com/jacksepticeye Edited By: https://www.youtube.com/channel/UCHsjBlPYou_k7FgMKLCo5JA	1767	3561916	FALSE
199	4	Jacksepticeye	1	https://www.youtube.com/watch?v=ETWbMaxGmbA	2021-12-30	7655	90967	Jacksepticeye Rewind 2021	2021 was a big year. A lot happened to me	2508	1038849	FALSE
200	4	Jacksepticeye	1	https://www.youtube.com/watch?v=fWfvxiohxls	2021-12-28	7486	153994	THE MOST REALISTIC LOOKING GAME EVER | The Matrix Awakens	The Matrix Awakens: An Unreal Engine 5 Experience is free to download on the PlayStation 5 and Xbox Series S and Series X now! #EpicPartner: http://www.unrealengine.com/wakeup Twitter : https://twitter.com/Jacksepticeye Instagram : http://instagram.com/jacksepticeye Edited By: https://www.youtube.com/channel/UCHsjBlPYou_k7FgMKLCo5JA	1146	2650291	FALSE
201	4	Jacksepticeye	1	https://www.youtube.com/watch?v=7OmT1xxdbfI	2021-12-22	4669	129815	Irish TV Mistakes	Irish news bloopers are so funny THANKMAS: https://thankmas.tiltify.com/ Twitter : https://twitter.com/Jacksepticeye Instagram : http://instagram.com/jacksepticeye Edited By: https://www.youtube.com/channel/UCHsjBlPYou_k7FgMKLCo5JA	1159	1864264	FALSE
202	4	Jacksepticeye	1	https://www.youtube.com/watch?v=1SNOusa_uVI	2021-12-20	9691	413239	Never Tell Me the Odds #2	Another episode? Never tell me the odds of that THANKMAS: https://thankmas.tiltify.com/ COFFEE: https://topofthemornincoffee.com/ Twitter : https://twitter.com/Jacksepticeye Instagram : http://instagram.com/jacksepticeye Edited by: https://twitter.com/tr8ss	716	4604462	FALSE
203	4	Jacksepticeye	1	https://www.youtube.com/watch?v=XFbR4xXW3R8	2021-12-17	29562	214548	I Got COVID	Donate to thankmas: https://donate.tiltify.com/new-story/thankmas-2021	754	2035819	FALSE
204	4	Jacksepticeye	1	https://www.youtube.com/watch?v=MynqHpUzg3s	2021-12-15	11212	187109	SO SCARED I HAD TO STOP PLAYING | Spacewalk VR	I'm not joking when I tell you this is the scariest thing I've ever done in VR THANKMAS: https://thankmas.tiltify.com/ Twitter : https://twitter.com/Jacksepticeye Instagram : http://instagram.com/jacksepticeye Edited By: https://www.youtube.com/channel/UCHsjBlPYou_k7FgMKLCo5JA	802	3336808	FALSE
205	4	Jacksepticeye	1	https://www.youtube.com/watch?v=ajM8NtcNmpI	2021-12-14	5208	212696	Showing You MY Favourite TikToks #3	Watch my favourite tiktoks with me THANKMAS: https://thankmas.tiltify.com/ COFFEE: https://topofthemornincoffee.com/ Twitter : https://twitter.com/Jacksepticeye Instagram : http://instagram.com/jacksepticeye Edited by: https://twitter.com/tr8ss	897	3365555	FALSE
206	4	Jacksepticeye	1	https://www.youtube.com/watch?v=yJ8iYWT_6WA	2021-12-13	11142	195812	Why Is This So SCARY | The Mandela Catalogue	The mandela catalogue is one of the coolest horror shorts I've seen THANKMAS: https://thankmas.tiltify.com/ The Mandela Catalogue: https://www.youtube.com/watch?v=C8d12w6pMos Reddit: https://www.reddit.com/r/jacksepticeye/ Twitter : https://twitter.com/Jacksepticeye Instagram : http://instagram.com/jacksepticeye Edited By: https://www.youtube.com/channel/UCHsjBlPYou_k7FgMKLCo5JA	1570	3917998	FALSE
207	4	Jacksepticeye	1	https://www.youtube.com/watch?v=vIxUrwcmdo8	2021-12-10	7736	496360	Did Tom Holland and Zendaya Remember Me?	I got to interview Tom Holland and Zendaya again! THANKMAS: https://thankmas.tiltify.com/ COFFEE: https://topofthemornincoffee.com/ Twitter : https://twitter.com/Jacksepticeye Instagram : http://instagram.com/jacksepticeye Edited By: https://www.youtube.com/channel/UCHsjBlPYou_k7FgMKLCo5JA	530	6107710	FALSE
208	4	Jacksepticeye	1	https://www.youtube.com/watch?v=g5vsbWlK2co	2021-12-08	7428	196774	MILDLY INFURIATING #2	Who puts Skittles and M&Ms together?? That's Mildly Infuriating THANKMAS: https://thankmas.tiltify.com/ My COFFEE ☕: https://topofthemornincoffee.com/ Twitter : https://twitter.com/jacksepticeye Instagram : http://instagram.com/jacksepticeye Edited By: https://twitter.com/tr8ss	731	3831436	FALSE
209	4	Jacksepticeye	1	https://www.youtube.com/watch?v=vI1_PB5ZffY	2021-12-06	8940	149603	AVOID AT ALL COSTS | 3 Scary Games	If you encounter an alternate use the T.H.I.N.K principle THANKMAS: https://thankmas.tiltify.com/ Reddit: https://www.reddit.com/r/jacksepticeye/ Twitter : https://twitter.com/Jacksepticeye Instagram : http://instagram.com/jacksepticeye Edited By: https://www.youtube.com/channel/UCHsjBlPYou_k7FgMKLCo5JA	2056	2910229	FALSE
210	4	Jacksepticeye	1	https://www.youtube.com/watch?v=9GuB8uqQBw0	2021-12-04	4736	109455	LISTEN UP	Thankmas: https://thankmas.tiltify.com/ Toolkit for info: https://tiltify-thankmas-assets.s3.us-west-2.amazonaws.com/Thankmas+2021+Toolkit.pdf #Thankmas	212	1195065	FALSE
211	4	Jacksepticeye	1	https://www.youtube.com/watch?v=NqEyVuUi4fk	2021-12-03	6192	148936	How Did This Happen | Meme Time	It's meme time, it's meme time THANKMAS: https://thankmas.tiltify.com/ Reddit: https://www.reddit.com/r/jacksepticeye/ Twitter : https://twitter.com/Jacksepticeye Instagram : http://instagram.com/jacksepticeye Edited By: https://www.youtube.com/channel/UCHsjBlPYou_k7FgMKLCo5JA	1698	2202942	FALSE
212	4	Jacksepticeye	1	https://www.youtube.com/watch?v=wyt8yYZJS3g	2021-12-02	16082	249444	Scariest Videos On The Internet #5	There are some really good scary videos in this episode THANKMAS: https://thankmas.tiltify.com/ COFFEE: https://topofthemornincoffee.com/ Twitter : https://twitter.com/Jacksepticeye Instagram : http://instagram.com/jacksepticeye Edited by: https://twitter.com/tr8ss	2707	5391636	FALSE
213	4	Jacksepticeye	1	https://www.youtube.com/watch?v=Ty0z2--atro	2021-12-01	8064	159718	INCREDIBLY SCARY | Bloodwash	Doing laundry at midnight, what could go wrong. PMA: https://jacksepticeye.com/ THANKMAS: https://thankmas.tiltify.com/ COFFEE: https://topofthemornincoffee.com/ Twitter : https://twitter.com/Jacksepticeye Instagram : http://instagram.com/jacksepticeye Edited By: https://www.youtube.com/channel/UCHsjBlPYou_k7FgMKLCo5JA	3598	4697415	FALSE
214	4	Jacksepticeye	1	https://www.youtube.com/watch?v=ud8sYf0nZcg	2021-11-30	10577	357366	*100% IMPOSSIBLE* Try Not To Laugh	Try Not To Laugh but let's face it you're gonna laugh anyway THANKMAS: https://thankmas.tiltify.com/ COFFEE: https://topofthemornincoffee.com/ Twitter : https://twitter.com/Jacksepticeye Instagram : http://instagram.com/jacksepticeye Edited by: https://twitter.com/tr8ss	669	4836797	FALSE
215	4	Jacksepticeye	1	https://www.youtube.com/watch?v=gbCZbJiJ5GY	2021-11-29	9650	167660	This Website Reviews Youtubers	This website reviews youtubers and I got 1 star THANKMAS: https://thankmas.tiltify.com/ COFFEE: https://topofthemornincoffee.com/ Twitter : https://twitter.com/Jacksepticeye Instagram : http://instagram.com/jacksepticeye Edited By: https://www.youtube.com/channel/UCHsjBlPYou_k7FgMKLCo5JA	1214	2226947	FALSE
216	4	Jacksepticeye	1	https://www.youtube.com/watch?v=koiJGtJGiT4	2021-11-28	7262	168902	I'M IN THIS GAME	Puppet Combo put me in their new game Murder House THANKMAS: https://thankmas.tiltify.com/ Play the game: https://store.steampowered.com/app/1064460/Murder_House/ COFFEE: https://topofthemornincoffee.com/ Twitter : https://twitter.com/Jacksepticeye Instagram : http://instagram.com/jacksepticeye Edited By: https://www.youtube.com/channel/UCHsjBlPYou_k7FgMKLCo5JA	5229	4920450	TRUE
217	4	Jacksepticeye	1	https://www.youtube.com/watch?v=upJPXhzFhG8	2021-11-27	6892	170253	What Was It Like To Be In Free Guy With Ryan Reynolds	What was it really like to be in Free Guy with Ryan Reynolds THANKMAS: https://thankmas.tiltify.com/ COFFEE: https://topofthemornincoffee.com/ Twitter : https://twitter.com/Jacksepticeye Instagram : http://instagram.com/jacksepticeye Edited By: https://www.youtube.com/channel/UCHsjBlPYou_k7FgMKLCo5JA	835	2196105	FALSE
218	4	Jacksepticeye	1	https://www.youtube.com/watch?v=_LNfiuFtbZI	2021-11-26	13558	221363	Experiencing The Titanic Sinking In VR	I experience the Titanic sinking but in VR THANKMAS: https://thankmas.tiltify.com/ COFFEE: https://topofthemornincoffee.com/ Twitter : https://twitter.com/Jacksepticeye Instagram : http://instagram.com/jacksepticeye Edited By: https://www.youtube.com/channel/UCHsjBlPYou_k7FgMKLCo5JA	1647	6663413	FALSE
219	4	Jacksepticeye	1	https://www.youtube.com/watch?v=HyIydWy2mhQ	2021-11-25	42785	391010	Addressing The Controversy	I'm Sorry	226	3435477	FALSE
220	4	Jacksepticeye	1	https://www.youtube.com/watch?v=AKOtgchxe-I	2021-11-24	7140	271789	Showing You MY Favourite TikToks #2	Watch my favourite tiktoks with me THANKMAS: https://thankmas.tiltify.com/ COFFEE: https://topofthemornincoffee.com/ Twitter : https://twitter.com/Jacksepticeye Instagram : http://instagram.com/jacksepticeye Edited by: https://twitter.com/tr8ss	771	4576835	FALSE
221	4	Jacksepticeye	1	https://www.youtube.com/watch?v=sRk4hEh9jV0	2021-11-23	4081	100841	Error #54	Error54Error54Error54Error54Error54Error54Error54Error54Error54Error54Error54Error54Error54Error54Error54Error54Error54Error54Error54Error54Error54Error54Error54Error54Error54 THANKMAS: https://thankmas.tiltify.com/ COFFEE: https://topofthemornincoffee.com/ Twitter : https://twitter.com/Jacksepticeye Instagram : http://instagram.com/jacksepticeye Edited By: https://www.youtube.com/channel/UCHsjBl…	1152	1541092	FALSE
222	4	Jacksepticeye	1	https://www.youtube.com/watch?v=hluojGSE4L8	2021-11-22	4588	144292	TRYING TO FLY A PLANE ON FIRE | Teardown	I tried to fly a plane that was on fire in Teardown... it didn't go well THANKMAS: https://thankmas.tiltify.com/ COFFEE: https://topofthemornincoffee.com/ Twitter : https://twitter.com/Jacksepticeye Instagram : http://instagram.com/jacksepticeye Edited By: https://www.youtube.com/channel/UCHsjBlPYou_k7FgMKLCo5JA	1160	3147165	FALSE
223	4	Jacksepticeye	1	https://www.youtube.com/watch?v=iUffBnpBgF4	2021-11-21	8188	286624	Never Tell Me the Odds	Never Tell Me The Odds of this happening THANKMAS: https://thankmas.tiltify.com/ COFFEE: https://topofthemornincoffee.com/ Twitter : https://twitter.com/Jacksepticeye Instagram : http://instagram.com/jacksepticeye Edited by: https://twitter.com/tr8ss	612	5992180	FALSE
224	4	Jacksepticeye	1	https://www.youtube.com/watch?v=iqJ-umSbn-0	2021-11-20	2771	85311	MY VILLAIN ARC STARTS HERE | Prison Simulator #2	You're going to jail and there's nothing you can do about it THANKMAS: https://thankmas.tiltify.com/ COFFEE: https://topofthemornincoffee.com/ Twitter : https://twitter.com/Jacksepticeye Instagram : http://instagram.com/jacksepticeye Edited By: https://www.youtube.com/channel/UCHsjBlPYou_k7FgMKLCo5JA	1461	1590383	FALSE
225	4	Jacksepticeye	1	https://www.youtube.com/watch?v=6rvi3wpfQ_w	2021-11-18	2946	67052	6 Fans vs. 1 Impostor	Can you spot who the fake BTS fan is? THANKMAS: https://thankmas.tiltify.com/ COFFEE: https://topofthemornincoffee.com/ Twitter : https://twitter.com/Jacksepticeye Instagram : http://instagram.com/jacksepticeye Edited by: https://twitter.com/tr8ss	647	893554	FALSE
226	4	Jacksepticeye	1	https://www.youtube.com/watch?v=Oy5ZG1vlkOc	2021-11-17	6798	204488	I DESTROYED A HOUSE WITH A METEOR | Teardown	I downloaded some mods for Teardown and they're INSANE THANKMAS: https://thankmas.tiltify.com/ COFFEE: https://topofthemornincoffee.com/ Twitter : https://twitter.com/Jacksepticeye Instagram : http://instagram.com/jacksepticeye Edited By: https://www.youtube.com/channel/UCHsjBlPYou_k7FgMKLCo5JA	1133	3238072	FALSE
227	4	Jacksepticeye	1	https://www.youtube.com/watch?v=Q3BegjUIY2Y	2021-11-16	3815	148333	Prison Simulator	You're going to jail and there's nothing you can do about it THANKMAS: https://thankmas.tiltify.com/ COFFEE: https://topofthemornincoffee.com/ Twitter : https://twitter.com/Jacksepticeye Instagram : http://instagram.com/jacksepticeye Edited By: https://www.youtube.com/channel/UCHsjBlPYou_k7FgMKLCo5JA	1429	3348205	FALSE
228	4	Jacksepticeye	1	https://www.youtube.com/watch?v=IhuAk3QWrPg	2021-11-14	10520	173223	KSI's Thoughts On Jacksepticeye	KSI's Thoughts On Jacksepticeye THANKMAS: https://thankmas.tiltify.com/ Reddit: https://www.reddit.com/r/jacksepticeye/ Twitter : https://twitter.com/Jacksepticeye Instagram : http://instagram.com/jacksepticeye Edited By: https://www.youtube.com/channel/UCHsjBlPYou_k7FgMKLCo5JA	1231	2198150	FALSE
229	4	Jacksepticeye	1	https://www.youtube.com/watch?v=NbRIsuoghaA	2021-11-13	6718	314998	Perfectly Cut Screams #5	AHHHHHnow that I have your attention, please enjoy the video and drop a like if you did THANKMAS: https://thankmas.tiltify.com/ COFFEE: https://topofthemornincoffee.com/ Twitter : https://twitter.com/Jacksepticeye Instagram : http://instagram.com/jacksepticeye Edited by: https://twitter.com/tr8ss	657	5151574	FALSE
230	4	Jacksepticeye	1	https://www.youtube.com/watch?v=9H1LfD5y5r8	2021-11-11	3671	103829	I SET AN ENTIRE BUILDING ON FIRE | Teardown	I set an entire mall on fire in teardown CLOAK: https://cloakbrand.com/ THANKMAS: https://thankmas.tiltify.com/ COFFEE: https://topofthemornincoffee.com/ Twitter : https://twitter.com/Jacksepticeye Instagram : http://instagram.com/jacksepticeye Edited By: https://www.youtube.com/channel/UCHsjBlPYou_k7FgMKLCo5JA	1175	1684546	FALSE
231	4	Jacksepticeye	1	https://www.youtube.com/watch?v=3jVP8gLbpBA	2021-11-10	6323	225034	These Life Hacks Are Wild	The 5 minute crafts channel is absolutely wild THANKMAS: https://thankmas.tiltify.com/ COFFEE: https://topofthemornincoffee.com/ Twitter : https://twitter.com/Jacksepticeye Instagram : http://instagram.com/jacksepticeye Edited by: https://twitter.com/tr8ss	635	4120990	FALSE
232	4	Jacksepticeye	1	https://www.youtube.com/watch?v=WdoYxYcsOj4	2021-11-09	3912	121203	I DESTROYED A MILLIONAIRE'S MANSION | Teardown	I destroyed a millionaire's mansion in Teardown THANKMAS: https://thankmas.tiltify.com/ COFFEE: https://topofthemornincoffee.com/ Twitter : https://twitter.com/Jacksepticeye Instagram : http://instagram.com/jacksepticeye Edited By: https://www.youtube.com/channel/UCHsjBlPYou_k7FgMKLCo5JA	1361	2080702	FALSE
233	4	Jacksepticeye	1	https://www.youtube.com/watch?v=OorH8th4jMg	2021-11-08	7241	148017	He Wants Your TEETH	This guy wants to steal all of your teeth in Inscryption THANKMAS: https://thankmas.tiltify.com/ COFFEE: https://topofthemornincoffee.com/ Twitter : https://twitter.com/Jacksepticeye Instagram : http://instagram.com/jacksepticeye Edited By: https://www.youtube.com/channel/UCHsjBlPYou_k7FgMKLCo5JA	2302	2793651	FALSE
234	4	Jacksepticeye	1	https://www.youtube.com/watch?v=51-XuRhINcU	2021-11-05	6151	238890	Try Not To Get Anxious Challenge #5	I'm not anxious at all, NOPE THANKMAS: https://thankmas.tiltify.com/ COFFEE: https://topofthemornincoffee.com/ Twitter : https://twitter.com/Jacksepticeye Instagram : http://instagram.com/jacksepticeye Edited by: https://twitter.com/tr8ss	634	2743513	FALSE
235	4	Jacksepticeye	1	https://www.youtube.com/watch?v=PPgJHdXM5U8	2021-11-04	5000	144365	THIS GAME LETS YOU DESTROY EVERYTHING | Teardown	Teardown let's you destroy absolutely everything! THANKMAS: https://thankmas.tiltify.com/ COFFEE: https://topofthemornincoffee.com/ Twitter : https://twitter.com/Jacksepticeye Instagram : http://instagram.com/jacksepticeye Edited By: https://www.youtube.com/channel/UCHsjBlPYou_k7FgMKLCo5JA	1161	2173225	FALSE
236	4	Jacksepticeye	1	https://www.youtube.com/watch?v=hAV_GdhnNM4	2021-11-03	9418	125801	CHRIS PRATT IS ME | Meme Time	Chris Pratt is going to voice you from now on, sorry I don't make the rules THANKMAS: https://thankmas.tiltify.com/ Reddit: https://www.reddit.com/r/jacksepticeye/ Twitter : https://twitter.com/Jacksepticeye Instagram : http://instagram.com/jacksepticeye Edited By: https://www.youtube.com/channel/UCHsjBlPYou_k7FgMKLCo5JA	1587	1521768	FALSE
237	4	Jacksepticeye	1	https://www.youtube.com/watch?v=AzmeWJRcnBY	2021-11-02	16818	381387	MILDLY INFURIATING	This isn't enough to make me mad but it IS Mildly Infuriating THANKMAS: https://thankmas.tiltify.com/ My COFFEE ☕: https://topofthemornincoffee.com/ Twitter : https://twitter.com/jacksepticeye Instagram : http://instagram.com/jacksepticeye Edited By: https://twitter.com/tr8ss	1008	6456379	FALSE
238	4	Jacksepticeye	1	https://www.youtube.com/watch?v=rFrGXFZskeE	2021-10-31	10032	237551	GENUINELY TERRIFYING I ALMOST CRIED	Happy Halloween! Mortuary Assistant WILL scare you 100%. THANKMAS: https://thankmas.tiltify.com/ My COFFEE ☕: https://topofthemornincoffee.com/ Twitter : https://twitter.com/jacksepticeye Instagram : http://instagram.com/jacksepticeye Edited By: https://www.youtube.com/channel/UCHsjBlPYou_k7FgMKLCo5JA	1427	4552159	FALSE
239	4	Jacksepticeye	1	https://www.youtube.com/watch?v=yh9Evgt6ZBg	2021-10-30	3317	42794	Jacksepticeye Reviews Dune	I read Dune and then I watched DUNE so here's a review of DUNE	1504	444203	FALSE
240	4	Jacksepticeye	1	https://www.youtube.com/watch?v=S12f7rpQbjw	2021-10-29	14147	397077	SCARIEST GAME IN YEARS | Poppy Playtime	Poppy Playtime is easily one of the best horror games in years THANKMAS: https://thankmas.tiltify.com/ My COFFEE ☕: https://topofthemornincoffee.com/ Twitter : https://twitter.com/jacksepticeye Instagram : http://instagram.com/jacksepticeye Edited By: https://www.youtube.com/channel/UCHsjBlPYou_k7FgMKLCo5JA	1560	9804721	FALSE
241	4	Jacksepticeye	1	https://www.youtube.com/watch?v=Z2e8oywvjjU	2021-10-28	4036	97508	SPEED IS KEY in Riders Republic	Download Rider's Republic NOW https://ubi.li/5Pba1 Thanks to Ubisoft for sponsoring this video ESRB: T My COFFEE ☕: https://topofthemornincoffee.com/ Twitter : https://twitter.com/jacksepticeye Instagram : http://instagram.com/jacksepticeye Edited By: https://www.youtube.com/channel/UCHsjBlPYou_k7FgMKLCo5JA	1352	1690442	FALSE
242	4	Jacksepticeye	1	https://www.youtube.com/watch?v=HdsSxZAKg2U	2021-10-26	10846	215519	Scariest Videos On The Internet #4	These are the Scariest Videos On The Internet My COFFEE ☕: https://topofthemornincoffee.com/ Twitter : https://twitter.com/Jacksepticeye Instagram 📷: http://instagram.com/jacksepticeye Edited By: https://twitter.com/nogooddavis	1286	3321095	FALSE
243	4	Jacksepticeye	1	https://www.youtube.com/watch?v=UdD8oWB8jfM	2021-10-25	8740	77872	What A Wild Ending	The end to House of Ashes is something I didn't expect My COFFEE ☕: https://topofthemornincoffee.com/ Twitter : https://twitter.com/jacksepticeye Instagram : http://instagram.com/jacksepticeye Edited By: https://www.youtube.com/channel/UCHsjBlPYou_k7FgMKLCo5JA	8581	2467346	TRUE
244	4	Jacksepticeye	1	https://www.youtube.com/watch?v=-0ea74Fs0H0	2021-10-24	5432	72317	The Power Of Light Compels You	Who will live and who will die in house of ashes My COFFEE ☕: https://topofthemornincoffee.com/ Twitter : https://twitter.com/jacksepticeye Instagram : http://instagram.com/jacksepticeye Edited By: https://www.youtube.com/channel/UCHsjBlPYou_k7FgMKLCo5JA	3888	1618988	TRUE
245	4	Jacksepticeye	1	https://www.youtube.com/watch?v=xKfzKjk8jhU	2021-10-23	4781	92832	Trying To Save My Marriage	Deep down dark deep down in House of Ashes My COFFEE ☕: https://topofthemornincoffee.com/ Twitter : https://twitter.com/jacksepticeye Instagram : http://instagram.com/jacksepticeye Edited By: https://www.youtube.com/channel/UCHsjBlPYou_k7FgMKLCo5JA	3356	1667183	FALSE
246	4	Jacksepticeye	1	https://www.youtube.com/watch?v=OBwc6WOoGuM	2021-10-22	5677	149475	World’s Craziest Dating Show | Jacksepticeye's Funniest Home Videos	I found some GOLD for Jacksepticeye's Funniest Home Videos My COFFEE ☕: https://topofthemornincoffee.com/ Twitter : https://twitter.com/Jacksepticeye Instagram 📷: http://instagram.com/jacksepticeye Edited By: https://www.youtube.com/channel/UCHsjBlPYou_k7FgMKLCo5JA	1330	2002095	FALSE
247	4	Jacksepticeye	1	https://www.youtube.com/watch?v=QNZQJ2Nxblg	2021-10-21	7094	135015	Here We Go Again...	The next installment of the Dark Pictures Anthology starts now. Drop a LIKE if you're excited My COFFEE ☕: https://topofthemornincoffee.com/ Twitter : https://twitter.com/jacksepticeye Instagram : http://instagram.com/jacksepticeye Edited By: https://www.youtube.com/channel/UCHsjBlPYou_k7FgMKLCo5JA	3844	3076361	TRUE
248	4	Jacksepticeye	1	https://www.youtube.com/watch?v=Pcse8WBrxXo	2021-10-19	4244	96808	I'VE BEEN DOING IT ALL WRONG | PowerWash Simulator #2	I thought I was Powerwashing so well... but I was a fool My COFFEE: https://bit.ly/38CIixG Reddit: https://www.reddit.com/r/jacksepticeye/ Twitter : https://twitter.com/Jacksepticeye Instagram : http://instagram.com/jacksepticeye Edited By: https://www.youtube.com/channel/UCHsjBlPYou_k7FgMKLCo5JA	1785	2133512	FALSE
249	4	Jacksepticeye	1	https://www.youtube.com/watch?v=3qa5n6--tEg	2021-10-13	3610	138226	We Played Squid Game	Playing Squid Game in Roblox with pewdiepie Pood: https://www.youtube.com/user/PewDiePie Coffee/Tea: https://topofthemornincoffee.com More HILARIOUS videos: https://www.youtube.com/watch?v=MEMS2aLBjAE&list=PLDDWJE67F2G9H0nLSMe8DbYf26W3EBdNB	1271	2534890	FALSE
250	4	Jacksepticeye	1	https://www.youtube.com/watch?v=f1uEBIZykms	2021-10-10	4625	98060	THE BIGGEST CREATOR COLLAB OF THE YEAR!	THANKMAS is back and raising $10 Million Sign up here: https://thankmas.tiltify.com/	501	863984	FALSE
251	4	Jacksepticeye	1	https://www.youtube.com/watch?v=-OLBAf5DDVA	2021-10-09	4044	110590	SO SATISFYING! | PowerWash Simulator #1	THE most satisfying game ever made? Powerwash simulator might just be it My COFFEE: https://bit.ly/38CIixG Reddit: https://www.reddit.com/r/jacksepticeye/ Twitter : https://twitter.com/Jacksepticeye Instagram : http://instagram.com/jacksepticeye Edited By: https://www.youtube.com/channel/UCHsjBlPYou_k7FgMKLCo5JA	1255	1824954	FALSE
252	4	Jacksepticeye	1	https://www.youtube.com/watch?v=ZZxF5cs3ZjM	2021-10-07	28186	372549	Surprise Announcement	NEW COFFEE BLENDS: https://topofthemornincoffee.com/ Filmed By: https://www.youtube.com/c/PJ Edited By: https://www.youtube.com/channel/UCHsjBlPYou_k7FgMKLCo5JA	155	3934913	FALSE
253	4	Jacksepticeye	1	https://www.youtube.com/watch?v=NIlM20Hsrho	2021-10-05	6048	144697	FAR CRY 6 IS RIDICULOUSLY FUN	Buy Far Cry 6 now and play on October 7th! https://ubi.li/shRUs Thanks to Ubisoft for sponsoring this video I started my channel playing Far Cry games so it's pretty surreal to still be playing Far Cry 6 today ESRB: M	1528	2599599	FALSE
254	4	Jacksepticeye	1	https://www.youtube.com/watch?v=as2u_EGqyqE	2021-10-04	6860	166406	I AM IN PAIN!	I Am Bread? No... I AM FISH! My COFFEE: https://bit.ly/38CIixG Reddit: https://www.reddit.com/r/jacksepticeye/ Twitter : https://twitter.com/Jacksepticeye Instagram : http://instagram.com/jacksepticeye Edited By: https://www.youtube.com/channel/UCHsjBlPYou_k7FgMKLCo5JA	1075	2119641	FALSE
255	4	Jacksepticeye	1	https://www.youtube.com/watch?v=m6DGUB-q3oA	2021-09-29	9291	80271	THE FINAL BATTLE | Deltarune Chapter 2 (END)	This is the end of Deltarune Coffee/Tea: https://topofthemornincoffee.com Download the game for FREE: https://deltarune.com/ Undertale Playthrough: https://www.youtube.com/watch?v=zNV2TOF2PC0&list=PLMBYlcH3smRzDtisspG0VIwJ0oZRakaIF	3870	1382119	TRUE
256	4	Jacksepticeye	1	https://www.youtube.com/watch?v=cRy7gC8W22E	2021-09-27	4604	75483	ALMOST THE END? | Deltarune Chapter 2 (Part 5)	There's more? I really thought this was the end of Deltarune Coffee/Tea: https://topofthemornincoffee.com Download the game for FREE: https://deltarune.com/ Undertale Playthrough: https://www.youtube.com/watch?v=zNV2TOF2PC0&list=PLMBYlcH3smRzDtisspG0VIwJ0oZRakaIF	3994	1507394	TRUE
257	4	Jacksepticeye	1	https://www.youtube.com/watch?v=YeXWK4SnXpA	2021-09-24	5025	79270	SAVED BY THE LANCER | Deltarune Chapter 2 (Part 4)	Coffee/Tea: https://topofthemornincoffee.com Download the game for FREE: https://deltarune.com/ Undertale Playthrough: https://www.youtube.com/watch?v=zNV2TOF2PC0&list=PLMBYlcH3smRzDtisspG0VIwJ0oZRakaIF	2351	1328190	FALSE
258	4	Jacksepticeye	1	https://www.youtube.com/watch?v=WQO4T1AkloM	2021-09-23	9737	410450	Showing Felix My FUNNIEST TikToks	Showing Felix my absolute FUNNIEST TikToks Pooder: https://www.youtube.com/user/PewDiePie Coffee/Tea: https://topofthemornincoffee.com More HILARIOUS videos: https://www.youtube.com/watch?v=MEMS2aLBjAE&list=PLDDWJE67F2G9H0nLSMe8DbYf26W3EBdNB	1444	6759349	FALSE
259	4	Jacksepticeye	1	https://www.youtube.com/watch?v=iyrLAVbPdZw	2021-09-22	6716	115599	I GOT SCAMMED | Deltarune Chapter 2 (Part 3)	Spamton will steal ALL of your money in Deltarune Coffee/Tea: https://topofthemornincoffee.com Download the game for FREE: https://deltarune.com/ Undertale Playthrough: https://www.youtube.com/watch?v=zNV2TOF2PC0&list=PLMBYlcH3smRzDtisspG0VIwJ0oZRakaIF	3779	2124108	TRUE
260	4	Jacksepticeye	1	https://www.youtube.com/watch?v=GZHRlpl6xmk	2021-09-20	11344	164280	PEOPLE WILL SAY THESE MUSCLES ARE FAKE	More like JACKEDsepticeye amirite? My COFFEE: https://bit.ly/38CIixG Reddit: https://www.reddit.com/r/jacksepticeye/ Twitter : https://twitter.com/Jacksepticeye Instagram : http://instagram.com/jacksepticeye Edited By: https://www.youtube.com/channel/UCHsjBlPYou_k7FgMKLCo5JA	1343	2055759	FALSE
261	4	Jacksepticeye	1	https://www.youtube.com/watch?v=uVip5pX8Yls	2021-09-19	5606	98711	THIS GAME IS A VIBE!! | Deltarune Chapter 2 (Part 2)	Deltarune is full of vibes Coffee/Tea: https://topofthemornincoffee.com Download the game for FREE: https://deltarune.com/ Undertale Playthrough: https://www.youtube.com/watch?v=zNV2TOF2PC0&list=PLMBYlcH3smRzDtisspG0VIwJ0oZRakaIF	2816	1881638	FALSE
262	4	Jacksepticeye	1	https://www.youtube.com/watch?v=9qJkRWEvDfg	2021-09-18	13755	185404	I CAN'T BELIEVE IT! | Deltarune Chapter 2	Deltarune chapter 2 is finally out. As a huge Undertale fan, I'm very excited Coffee/Tea: https://topofthemornincoffee.com Download the game for FREE: https://deltarune.com/ Undertale Playthrough: https://www.youtube.com/watch?v=zNV2TOF2PC0&list=PLMBYlcH3smRzDtisspG0VIwJ0oZRakaIF	3694	3398646	TRUE
263	4	Jacksepticeye	1	https://www.youtube.com/watch?v=QvcRWSm04CY	2021-09-08	13198	140043	These Are The Greatest Games Of ALL TIME	These are the greatest games of all time Coffee/Tea: https://topofthemornincoffee.com Edited by Robin: https://www.youtube.com/channel/UCHsjBlPYou_k7FgMKLCo5JA	2801	1814538	FALSE
264	4	Jacksepticeye	1	https://www.youtube.com/watch?v=GFeycxg9iBY	2021-08-26	7654	185028	wait... they're DATING??	Are these couples siblings or dating? Gab's Channel: https://www.youtube.com/c/GabSmolders COFFEE: https://topofthemornincoffee.com/ Twitter : https://twitter.com/Jacksepticeye Instagram : http://instagram.com/jacksepticeye Edited By Vincent: https://youtube.com/c/Diceroll	574	2262734	FALSE
265	4	Jacksepticeye	1	https://www.youtube.com/watch?v=uO2GglqD-aI	2021-08-20	19971	258698	Ryan Reynolds Gave Me The Nicest Compliment	Download Monster Legends now and get my monster until August 30th! https://monsterlegends.onelink.me/X4Sc/JackSepticEye Edited by Robin: https://www.youtube.com/channel/UCHsjBlPYou_k7FgMKLCo5JA	1578	2711943	FALSE
266	4	Jacksepticeye	1	https://www.youtube.com/watch?v=-SBNAm76KGo	2021-08-04	30687	329363	Talking to my twin brother	I had a conversation with my twin brother... it didn't go well. Next twin video: https://www.youtube.com/watch?v=BR_wpnkGNeU Coffee/Tea: https://topofthemornincoffee.com Edited by Robin: https://www.youtube.com/channel/UCHsjBlPYou_k7FgMKLCo5JA	267	2423062	FALSE
267	4	Jacksepticeye	1	https://www.youtube.com/watch?v=5L8O1jIzAlM	2021-07-21	55663	447227	15 MONTHS	15 Months is a short film sharing my experience and feelings over the last year and a half. Original Music by: Ursine Vulpine http://www.ursinevulpine.com/	698	3580119	FALSE
268	4	Jacksepticeye	1	https://www.youtube.com/watch?v=HXiFF2mNAaQ	2021-06-15	25284	218494	I Can't Believe I Did This On Camera...	Jacksepticeye caught in 4k My TEA : https://bit.ly/38CIixG Reddit: https://www.reddit.com/r/jacksepticeye/ Twitter : https://twitter.com/Jacksepticeye Instagram : http://instagram.com/jacksepticeye Edited By: https://www.youtube.com/channel/UCHsjBlPYou_k7FgMKLCo5JA	1799	3219424	FALSE
269	4	Jacksepticeye	1	https://www.youtube.com/watch?v=nAkAHcfgUD0	2021-06-13	6647	99567	Can I Beat Resident Evil 8 Village In Under 2 Hours (SPEEDRUN)	How Fast Can I Beat Resident Evil 8? Let's find out My COFFEE : https://bit.ly/38CIixG Reddit: https://www.reddit.com/r/jacksepticeye/ Twitter : https://twitter.com/Jacksepticeye Instagram : http://instagram.com/jacksepticeye	4970	3203118	TRUE
270	4	Jacksepticeye	1	https://www.youtube.com/watch?v=9C-nZ24UwvE	2021-06-11	26979	256214	HEALTH	CONTENT	807	2169826	FALSE
271	5	JustinBieber	1	https://www.youtube.com/watch?v=-78y2WW4YDA	2022-05-31	1238	53086	#shorts	Follow Justin: http://facebook.com/justinbieber http://twitter.com/justinbieber http://instagram.com/justinbieber Sign up for Justin’s newsletter: http://justinbiebermusic.com #JustinBieber	10	832947	FALSE
272	5	JustinBieber	1	https://www.youtube.com/watch?v=UWrBS-4pSfM	2022-05-13	781	40112	May 13, 2022		3	883201	FALSE
273	5	JustinBieber	1	https://www.youtube.com/watch?v=jur26nGiqOY	2022-04-29	3581	76504	Justin Bieber - Honest (feat. Don Toliver) (Official Lyric Video)	The official “Honest” lyric video by Justin Bieber & Don Toliver. Listen & download “Honest” here: http://justinbieber.lnk.to/honestYD ►Shop Merch: http://justinbieber.lnk.to/webstore ►Follow Justin Bieber: https://instagram.com/justinbieber https://www.tiktok.com/@justinbieber https://twitter.com/justinbieber https://facebook.com/JustinBieber https://www.tiktok.com/@justinbieber ►Subscribe to Ju…	193	1912071	FALSE
274	5	JustinBieber	1	https://www.youtube.com/watch?v=n1khwOk5dN8	2022-04-28	30648	548234	Justin Bieber - Honest ft. Don Toliver	The official “Honest” music video by Justin Bieber & Don Toliver. Listen & download “Honest” here: http://justinbieber.lnk.to/honestYD ►Shop Merch: http://justinbieber.lnk.to/webstore ►Follow Justin Bieber: https://instagram.com/justinbieber https://www.tiktok.com/@justinbieber https://twitter.com/justinbieber https://facebook.com/JustinBieber https://www.tiktok.com/@justinbieber ►Subscribe to Ju…	212	28385161	FALSE
275	5	JustinBieber	1	https://www.youtube.com/watch?v=Bv3LvcQjWlI	2022-04-24	1417	60152	April 24, 2022		12	815677	FALSE
276	5	JustinBieber	1	https://www.youtube.com/watch?v=xVzJSUpp9L4	2022-04-15	1251	38234	Sometimes life slaps you in the face		5	556313	FALSE
277	5	JustinBieber	1	https://www.youtube.com/watch?v=Zxxl386UQqo	2022-04-13	1217	38609	Come into my world 🌎		60	390184	FALSE
278	5	JustinBieber	1	https://www.youtube.com/watch?v=aUqQghE4yKI	2022-04-02	820	41886	April 2, 2022		15	430036	FALSE
279	5	JustinBieber	1	https://www.youtube.com/watch?v=DrsBNM6iqak	2022-03-25	1141	54704	You're my rock, my Colorado		37	567874	FALSE
280	5	JustinBieber	1	https://www.youtube.com/watch?v=5MQzBE-KJVY	2022-03-09	3230	68345	Justin Bieber - The Justice Tour Represents Equality for ALL	Join Justin Bieber on the Justice Tour: https://www.justinbiebermusic.com/tour 🎥:: https://www.instagram.com/evanpaterakis/ Follow all the action on the Official Justice Tour IG: https://www.instagram.com/justicetour/ Listen to the official Justice Tour Playlist: https://JustinBieber.lnk.to/TourPlaylist Follow Justin: http://facebook.com/justinbieber http://twitter.com/justinbieber http://instagr…	203	1176355	FALSE
281	5	JustinBieber	1	https://www.youtube.com/watch?v=kF4QRGQM2ig	2022-03-03	13592	325792	Justin Bieber & Omah Lay - Attention (Official Video)	Listen to Omah Lay & Justin Bieber's "Attention" out now: https://omahlay.lnk.to/Attention Follow Justin: http://facebook.com/justinbieber http://twitter.com/justinbieber http://instagram.com/justinbieber Sign up for Justin’s newsletter: http://justinbiebermusic.com Follow Omah Lay: https://www.instagram.com/omah_lay/ https://twitter.com/Omah_Lay https://www.facebook.com/OfficialOmahLay https://w…	187	8609700	FALSE
282	5	JustinBieber	1	https://www.youtube.com/watch?v=QrV1I0L5rqQ	2021-12-15	2884	77671	Justin Bieber - Only Thing I Ever Get For Christmas (Lyric Video)	In Honor of the tenth anniversary of Under The Mistletoe enjoy this visual album! Listen to Under The Mistletoe Here: https://JustinBieber.lnk.to/UnderTheMistletoe Created by Tim Fox x Bang Sangho A Cultlovesyou & Yere Studio Production Animation Director: Sara Serna & Jko Sanchez Art Direction: Bang Sangho @Timfoxcultlovesyou @bang.sang Follow Justin: https://facebook.com/JustinBieber https://tw…	193	2356850	FALSE
283	5	JustinBieber	1	https://www.youtube.com/watch?v=qy-1tyX9_QU	2021-12-15	1965	40773	Justin Bieber - Silent Night (Lyric Video)	In Honor of the tenth anniversary of Under The Mistletoe enjoy this visual album! Listen to Under The Mistletoe Here: https://JustinBieber.lnk.to/UnderTheMistletoe Created by Tim Fox x Bang Sangho A Cultlovesyou & Yere Studio Production Animation Director: Sara Serna & Jko Sanchez Art Direction: Bang Sangho @Timfoxcultlovesyou @bang.sang Follow Justin: https://facebook.com/JustinBieber https://tw…	169	881469	FALSE
284	5	JustinBieber	1	https://www.youtube.com/watch?v=f5wl2uo8dGU	2021-12-14	1863	40274	Justin Bieber - Christmas Eve (Lyric Video)	In Honor of the tenth anniversary of Under The Mistletoe enjoy this visual album! Listen to Under The Mistletoe Here: https://JustinBieber.lnk.to/UnderTheMistletoe Created by Tim Fox x Bang Sangho A Cultlovesyou Production Animation Director: Tim Fox Art Direction: Bang Sangho @Timfoxcultlovesyou @bang.sang Follow Justin: https://facebook.com/JustinBieber https://twitter.com/justinbieber https://…	228	717739	FALSE
285	5	JustinBieber	1	https://www.youtube.com/watch?v=5Vjxlwjs7vc	2021-12-14	1118	20996	The Christmas Song (Chestnuts Roasting On An Open Fire) (Lyric Video)	In Honor of the tenth anniversary of Under The Mistletoe enjoy this visual album! Listen to Under The Mistletoe Here: https://JustinBieber.lnk.to/UnderTheMistletoe Created by Tim Fox x Bang Sangho A Cultlovesyou & Yere Studio Production Animation Director: Sara Serna & Jko Sanchez Art Direction: Bang Sangho @Timfoxcultlovesyou @bang.sang Follow Justin: https://facebook.com/JustinBieberhttps://twi…	215	394655	FALSE
286	5	JustinBieber	1	https://www.youtube.com/watch?v=k8IlIC7lasU	2021-12-13	2006	42127	Justin Bieber - Drummer Boy (Lyric Video) ft. Busta Rhymes	In Honor of the tenth anniversary of Under The Mistletoe enjoy this visual album! Listen to Under The Mistletoe Here: https://JustinBieber.lnk.to/UnderTheMistletoe Created by Tim Fox x Bang Sangho A Cultlovesyou & Yere Studio Production Animation Director: Sara Serna & Jko Sanchez Art Direction: Bang Sangho @Timfoxcultlovesyou @bang.sang Follow Justin: https://facebook.com/JustinBieber https://tw…	225	663360	FALSE
287	5	JustinBieber	1	https://www.youtube.com/watch?v=NToPWDAjeVA	2021-12-13	2289	47738	Justin Bieber - Someday At Christmas	In Honor of the tenth anniversary of Under The Mistletoe enjoy this visual album! Listen to Under The Mistletoe Here: https://JustinBieber.lnk.to/UnderTheMistletoe Created by Tim Fox x Bang Sangho A Cultlovesyou Production Animation Director: Tim Fox Art Direction: Bang Sangho @Timfoxcultlovesyou @bang.sang Follow Justin: https://facebook.com/JustinBieber https://twitter.com/justinbieber https://…	177	593433	FALSE
288	5	JustinBieber	1	https://www.youtube.com/watch?v=X1LVouBkBMY	2021-12-13	1818	34794	Justin Bieber - Home This Christmas (Lyric Video) ft. The Band Perry	In Honor of the tenth anniversary of Under The Mistletoe enjoy this visual album! Listen to Under The Mistletoe Here: https://JustinBieber.lnk.to/UnderTheMistletoe Created by Tim Fox x Bang Sangho A Cultlovesyou & Yere Studio Production Animation Director: Sara Serna & Jko Sanchez Art Direction: Bang Sangho @Timfoxcultlovesyou @bang.sang Follow Justin: https://facebook.com/JustinBieber https://tw…	205	472638	FALSE
289	5	JustinBieber	1	https://www.youtube.com/watch?v=d_xYl5hpiRs	2021-12-12	9131	327600	Justin Bieber - Christmas Love	In Honor of the tenth anniversary of Under The Mistletoe enjoy this visual album! Directed by Jaime Restrepo and Noah Sterling Production Company: dreambear Executive Producers: Evan Brown and Dave Gelb Animation: Mero Studio Listen to Under The Mistletoe Here: https://JustinBieber.lnk.to/UnderTheMistletoe Follow Justin: https://facebook.com/JustinBieber https://twitter.com/justinbieber https://i…	213	8317851	FALSE
290	5	JustinBieber	1	https://www.youtube.com/watch?v=SuY0xJ1SsKg	2021-12-10	2261	40547	Justin Bieber - The Making of 'Ghost' (Vevo Footnotes)	Justin Bieber - The Making of "Ghost" (Vevo Footnotes) Justin Bieber and Diane Keaton? Sure, why not? With Colin Tilley behind the camera for the "Ghost" video, the two stars united for a classic, and quite cinematic, profile of loss and rejuvenation. The concept was conceived when the singer and director reflected on the tragedies that took place during the pandemic lockdown. Even without script…	216	603190	FALSE
291	5	JustinBieber	1	https://www.youtube.com/watch?v=UAhGvhvcoyY	2021-11-22	3917	76565	Wave Presents: Justin Bieber - An Interactive Virtual Experience	#BieberWAVE originally aired on Nov 18, 2021. Relive Justin’s first immersive and interactive live show as an avatar in the metaverse. Setlist: 1. Somebody - 0:00 2. Peaches - 3:49 waverCam Interlude - 5:35 3. Lonely - 6:33 4. Unstable - 9:09 waverCam/Power Up Interlude - 11:46 5. Hold On - 12:58 6. Holy - 16:01 waverCam/Power Up Interlude - 18:58 7. As I Am - 20:26 8. Love You Different - 22:16 …	1970	1324301	FALSE
292	5	JustinBieber	1	https://www.youtube.com/watch?v=Q7umFEPSHpU	2021-11-22	1278	72371	#JusticeWorldTour - https://www.justinbiebermusic.com/tour		15	989050	FALSE
293	5	JustinBieber	1	https://www.youtube.com/watch?v=w3uYy67vuH4	2021-11-08	2170	38199	Justin Bieber and Michael D. Ratner: The Making of “Our World” - A Conversation with Jason Kennedy	Justin Bieber & Michael D. Ratner sit down with Jason Kennedy to speak about the making of the documentary: Justin Bieber: Our World. Watch Justin Bieber: Our World on Amazon Prime Video. Rate it Fresh on Rotten Tomatoes: https://bit.ly/31Hzt49 Justin Bieber: Our World takes viewers backstage, onstage and into the private world of the global superstar as he prepares for his unprecedented show, “T…	190	646853	FALSE
294	5	JustinBieber	1	https://www.youtube.com/watch?v=nh5b7cH8a5U	2021-11-04	1253	49496	The other night was crazy		15	512617	FALSE
295	5	JustinBieber	1	https://www.youtube.com/watch?v=RGVEGOMPCEw	2021-10-28	5166	80714	Justin Bieber - Rockin' Around The Christmas Tree (Audio)	Stream/Download "Rockin' Around The Christmas Tree" https://JustinBieber.lnk.to/RockinAroundTheXmasTree Follow Justin: https://facebook.com/JustinBieber https://twitter.com/justinbieber https://instagram.com/justinbieber Sign up for Justin’s newsletter: http://justinbiebermusic.com #JustinBieber #RockinAroundTheXmasTree Music video by Justin Bieber performing Rockin' Around The Christmas Tree (Au…	133	1418285	FALSE
296	5	JustinBieber	1	https://www.youtube.com/watch?v=vYnXM2hxVYc	2021-10-18	3032	95719	Justin Bieber - Ghost (Behind The Scenes)	Official BTS for Justin Bieber's music video Ghost. Watch the official video for Ghost: https://JustinBieber.lnk.to/GhostVideo a Rory Kramer vision Shot and Cut By: Rory Kramer Evan Paterakis Justin Bieber Justice: The Complete Edition - https://justinbieber.lnk.to/JusticeTheCompleteEdition Shop “Justice” merch - https://justinbieber.lnk.to/OfficialShop Follow Justin: http://facebook.com/justinbi…	186	1477612	FALSE
297	5	JustinBieber	1	https://www.youtube.com/watch?v=pmYNY-rBh00	2021-10-14	4096	72957	Justin Bieber - Ghost (Lyric Video)	Justice: The Complete Edition - https://JustinBieber.lnk.to/JusticeTheCompleteEdition Shop “Justice” merch - https://justinbieber.lnk.to/OfficialShop Follow Justin: http://facebook.com/justinbieber http://twitter.com/justinbieber http://instagram.com/justinbieber Sign up for Justin’s newsletter: http://justinbiebermusic.com Lyrics: Youngblood thinks there's always tomorrow I miss your touch on ni…	153	1335124	FALSE
298	5	JustinBieber	1	https://www.youtube.com/watch?v=v3azSDnBWIc	2021-10-13	6317	135352	Justin Bieber - Justice (Official Live Performances) | Vevo	Justin Bieber - Justice (Official Live Performances) | Vevo Justin Bieber’s 'Justice' album arrived after a string of video releases that signaled the pop star's more spiritual and self-reflective concerns. “Lonely” pondered the tribulations of a life spent in the spotlight. “Holy” magnified Justin’s personal faith, comparing it with the comfort of intimacy. Musically, that track, “Hold On” and “…	810	7722566	FALSE
299	5	JustinBieber	1	https://www.youtube.com/watch?v=kPaCGHDyfhw	2021-10-07	5043	92543	Justin Bieber - Angels Speak ft. Poo Bear (Visualizer)	Justice: The Complete Edition https://JustinBieber.lnk.to/JusticeTheCompleteEdition Shop Justice merch: https://justinbieber.lnk.to/OfficialShop Follow Justin: https://facebook.com/JustinBieber https://twitter.com/justinbieber https://instagram.com/justinbieber Sign up for Justin’s newsletter: http://justinbiebermusic.com #Justice #JustinBieber	232	2998227	FALSE
300	5	JustinBieber	1	https://www.youtube.com/watch?v=lu87waNNWlY	2021-10-07	6721	160525	Justin Bieber - Red Eye (Visualizer) ft. TroyBoi	Justice: The Complete Edition https://JustinBieber.lnk.to/JusticeTheCompleteEdition Shop Justice merch: https://justinbieber.lnk.to/OfficialShop Follow Justin: https://facebook.com/JustinBieber https://twitter.com/justinbieber https://instagram.com/justinbieber Sign up for Justin’s newsletter: http://justinbiebermusic.com #Justice #JustinBieber http://vevo.ly/H3paxo	188	7636485	FALSE
301	5	JustinBieber	1	https://www.youtube.com/watch?v=Fp8msa5uYsc	2021-10-07	97318	2781064	Justin Bieber - Ghost	Justice: The Complete Edition - https://JustinBieber.lnk.to/JusticeTheCompleteEdition Shop “Justice” merch - https://justinbieber.lnk.to/OfficialShop Follow Justin: https://facebook.com/JustinBieber https://twitter.com/justinbieber https://instagram.com/justinbieber Sign up for Justin’s newsletter - http://justinbiebermusic.com Director - Colin Tilley Executive Producer - Jamee Ranta, Colin Tille…	212	203005377	FALSE
302	5	JustinBieber	1	https://www.youtube.com/watch?v=HSaba23uce0	2021-10-07	10673	234783	Justin Bieber - Hailey (Visualizer)	Justice: The Complete Edition https://JustinBieber.lnk.to/JusticeTheCompleteEdition Shop Justice merch: https://justinbieber.lnk.to/OfficialShop Follow Justin: https://facebook.com/JustinBieber https://twitter.com/justinbieber https://instagram.com/justinbieber Sign up for Justin’s newsletter: http://justinbiebermusic.com #Justice #JustinBieber http://vevo.ly/12Onyj	193	7083136	FALSE
303	5	JustinBieber	1	https://www.youtube.com/watch?v=HFxqtUNPMws	2021-10-01	8387	133796	Justin Bieber - Our World (Official Trailer)	Justin Bieber: Our World to Premiere Worldwide on Amazon Prime Video October 8 Justin Bieber: Our World takes viewers backstage, onstage and into the private world of the global superstar as he prepares for his unprecedented show, “T-Mobile Presents New Year’s Eve Live with Justin Bieber.” After a three-year hiatus from a full concert, and with concert venues shut down due to the pandemic, Bieber…	120	1527654	FALSE
304	5	JustinBieber	1	https://www.youtube.com/watch?v=cQOAsuw_F6Y	2021-09-16	8190	248899	Justin Bieber - Ghost (Live From The MTV VMAs / 2021)	Listen to “Ghost”: https://JustinBieber.lnk.to/Ghost Follow Justin: Instagram - https://www.instagram.com/justinbieber/ Twitter - https://twitter.com/justinbieber TikTok - https://www.tiktok.com/@justinbieber Facebook - https://www.facebook.com/JustinBieber Sign up for Justin’s newsletter: http://justinbiebermusic.com #JustinBieber #Ghost #VMAs http://vevo.ly/G6QqoU	156	7569079	FALSE
305	5	JustinBieber	1	https://www.youtube.com/watch?v=K2SpP0u8qA4	2021-09-16	7989	376049	Justin Bieber, The Kid LAROI - STAY (Live From The MTV VMAs / 2021)	Listen to “Stay”: https://thekidlaroi.lnk.to/Stay Follow Justin: Instagram - https://www.instagram.com/justinbieber/ Twitter - https://twitter.com/justinbieber TikTok - https://www.tiktok.com/@justinbieber Facebook - https://www.facebook.com/JustinBieber Follow The Kid LAROI: Instagram - https://www.instagram.com/thekidlaroi/ Twitter - https://twitter.com/thekidlaroi TikTok - https://www.tiktok.c…	142	15221308	FALSE
306	5	JustinBieber	1	https://www.youtube.com/watch?v=esLKaIh4nr0	2021-09-12	6471	101332	Experience Justin Bieber Like Never Before ​In Dolby Atmos ​	“I believe Dolby Atmos takes music to the next level. It’s game changing and hits you differently. It’s the best I’ve heard my music. That’s a fact.”​ Nothing puts you inside the music like Dolby Atmos. Experience Justin like never before in Dolby. His latest album, Justice, is now available to stream in Dolby Atmos on Apple Music Follow Justin: http://facebook.com/justinbieber http://twitter.com…	206	1156205	FALSE
307	5	JustinBieber	1	https://www.youtube.com/watch?v=F1kwDu7mLTw	2021-08-24	9315	230049	Don't Go - Justin Bieber, Skrillex, Justin Bieber & Don Toliver - (Official Visualizer)	Skrillex, Justin Bieber & Don Toliver - Don't Go (Official Visualizer) “Don’t Go” Out Now! https://skrillex.lnk.to/DontGoID A Rory Kramer vision Shot and edited by: Rory Kramer https://www.instagram.com/rorykramer/ LYRICS: My Mona Lisa baby My master piece baby When I’m in pieces baby You give me peace of mind You tell me we’ll be fine You always get me right When it’s dark, you’re my light Baby …	168	5563732	FALSE
308	5	JustinBieber	1	https://www.youtube.com/watch?v=HvCuQOUndgE	2021-08-18	5537	133342	"Essence" (Remix) - WizKid - [feat. Justin Bieber & Tems] (Lyric Video)	WizKid - "Essence" (Remix) [feat. Justin Bieber & Tems] (Lyric Video) Listen Here: https://Wizkid.lnk.to/EssenceRemix Follow Justin Bieber https://www.justinbiebermusic.com/ https://facebook.com/JustinBieber https://twitter.com/justinbieber https://instagram.com/justinbieber Sign up for Justin’s newsletter: http://justinbiebermusic.com Follow WizKid https://www.wizkidofficial.com/ https://www.fac…	263	5559964	FALSE
309	5	JustinBieber	1	https://www.youtube.com/watch?v=J41JVFDc4B0	2021-07-12	9227	412195	Justin Bieber, The Kid LAROI - Stay (Montage)	Listen to “Stay”: https://thekidlaroi.lnk.to/Stay Watch the official video: https://thekidlaroi.lnk.to/Stay/youtube Amazon Music - https://thekidlaroi.lnk.to/Stay/amazonmusic Apple Music - https://thekidlaroi.lnk.to/Stay/applemusic Audiomack - https://thekidlaroi.lnk.to/Stay/audiomack Deezer - https://thekidlaroi.lnk.to/Stay/deezer iTunes - https://thekidlaroi.lnk.to/Stay/itunes SoundCloud - http…	167	12531197	FALSE
310	5	JustinBieber	1	https://www.youtube.com/watch?v=1DFkluPS4JI	2021-07-01	4682	110760	Justin Bieber - Somebody (Live from iHeart Radio’s Wango Tango 2021)	Justice (Triple Chucks Deluxe) out now: https://JustinBieber.lnk.to/JusticeTCD Shop Justice merch: https://justinbieber.lnk.to/OfficialStore Follow Justin: http://facebook.com/justinbieber http://twitter.com/justinbieber http://instagram.com/justinbieber Sign up for Justin’s newsletter: http://justinbiebermusic.com #JustinBieber #Somebody #Justice	185	3330822	FALSE
311	5	JustinBieber	1	https://www.youtube.com/watch?v=_fthgObi-Ro	2021-07-01	6906	245526	Justin Bieber - Peaches (Live from iHeart Radio’s Wango Tango 2021)	Justice (Triple Chucks Deluxe) out now: https://JustinBieber.lnk.to/JusticeTCD Shop Justice merch: https://justinbieber.lnk.to/OfficialStore Follow Justin: http://facebook.com/justinbieber http://twitter.com/justinbieber http://instagram.com/justinbieber Sign up for Justin’s newsletter: http://justinbiebermusic.com #JustinBieber #Peaches #Justice	180	9085404	FALSE
312	5	JustinBieber	1	https://www.youtube.com/watch?v=Lzdc6YzruAk	2021-07-01	4324	124129	Justin Bieber - Love You Different (Live from iHeart Radio’s Wango Tango 2021)	Justice (Triple Chucks Deluxe) out now: https://JustinBieber.lnk.to/JusticeTCD Shop Justice merch: https://justinbieber.lnk.to/OfficialStore Follow Justin: http://facebook.com/justinbieber http://twitter.com/justinbieber http://instagram.com/justinbieber Sign up for Justin’s newsletter: http://justinbiebermusic.com #JustinBieber #LoveYouDifferent #Justice	163	5700228	FALSE
313	5	JustinBieber	1	https://www.youtube.com/watch?v=NgxphTU1mA4	2021-07-01	2819	75728	Justin Bieber - Hold On (Live from iHeart Radio’s Wango Tango 2021)	Justice (Triple Chucks Deluxe) out now: https://JustinBieber.lnk.to/JusticeTCD Shop Justice merch: https://justinbieber.lnk.to/OfficialStore Follow Justin: http://facebook.com/justinbieber http://twitter.com/justinbieber http://instagram.com/justinbieber Sign up for Justin’s newsletter: http://justinbiebermusic.com #JustinBieber #HoldOn #Justice	175	1886281	FALSE
314	5	JustinBieber	1	https://www.youtube.com/watch?v=yZ2mytHtlpk	2021-06-24	6963	77035	Justin Bieber - Peaches (Masterkraft Remix) ft. Alpha P & Omah Lay	Listen to Peaches (Masterkraft Remix) ft. Alpha P & Omah Lay: https://JustinBieber.lnk.to/PeachesMasterkraftRemix Justice (Triple Chucks Deluxe) out now: https://JustinBieber.lnk.to/JusticeTCD Shop Justice merch: https://JustinBieber.lnk.to/OfficialStore Follow Justin: http://facebook.com/justinbieber http://twitter.com/justinbieber http://instagram.com/justinbieber Sign up for Justin’s newslette…	195	1271595	FALSE
315	5	JustinBieber	1	https://www.youtube.com/watch?v=WOnkozBboi4	2021-06-07	9607	173975	Justin Bieber - Justin Bieber - “Somebody” (Live from the 2021 Juno Awards)	Justice the album out now: https://justinbieber.lnk.to/Justice Shop Justice merch: https://JustinBieber.lnk.to/OfficialS... Follow Justin: https://facebook.com/JustinBieber https://twitter.com/justinbieber https://instagram.com/justinbieber Sign up for Justin’s newsletter: http://justinbiebermusic.com #Justice #JustinBieber #Somebody #Junos http://vevo.ly/w0psCI	185	5877949	FALSE
316	5	JustinBieber	1	https://www.youtube.com/watch?v=oZOU306yv2g	2021-06-06	17287	293138	Justin Bieber - Peaches (Remix) ft. Ludacris, Usher & Snoop Dogg	Listen to Peaches (Remix) ft. Ludacris, Usher & Snoop Dogg: https://JustinBieber.lnk.to/PeachesRemix Justice (Triple Chucks Deluxe) out now: https://JustinBieber.lnk.to/JusticeTCD Shop Justice merch: https://JustinBieber.lnk.to/OfficialStore Follow Justin: http://facebook.com/justinbieber http://twitter.com/justinbieber http://instagram.com/justinbieber Sign up for Justin’s newsletter: http://jus…	230	7408131	FALSE
317	6	Markiplier	1	https://www.youtube.com/watch?v=43zWhLqCUwU	2022-05-26	3349	142459	MISTAKES WERE MADE... | Evil Dead	LISTEN TO DISTRACTIBLE ►► https://open.spotify.com/show/2X40qLyoj1wQ2qE5FVpA7x The Evil Dead now has its own game and things only go SLIGHTLY terrible as we try to play it! Edited By ► https://www.youtube.com/nerdfiction And ► https://www.youtube.com/LixianTV Play the Game ► https://store.epicgames.com/en-US/p/evil-dead-the-game Scary Games Playlist ► https://www.youtube.com/playlist?list=PL3tRBE…	1333	2710605	FALSE
318	6	Markiplier	1	https://www.youtube.com/watch?v=nofiRSEWTfk	2022-05-25	7090	259898	Aftonbuilt	Aftonbuilt is a surprisingly well made Five Nights at Freddy's Fan Game that didn't make it into the Fanverse! LISTEN TO DISTRACTIBLE ►► https://open.spotify.com/show/2X40qLyoj1wQ2qE5FVpA7x Play Aftonbuilt ► https://gamejolt.com/games/Aftonbuilt/708093 Edited By ► https://www.youtube.com/LixianTV Scary Games Playlist ► https://www.youtube.com/playlist?list=PL3tRBEVW0hiBSFOFhTC5wt75P2BES0rAo Horro…	2497	5213958	FALSE
319	6	Markiplier	1	https://www.youtube.com/watch?v=Wk4IKMpw4T8	2022-05-24	3441	161448	GHOST HUNTING with FRIENDS! | Devour w/ Bob, Wade & JackSepticEye	LISTEN TO DISTRACTIBLE ►► https://open.spotify.com/show/2X40qLyoj1wQ2qE5FVpA7x Devour has had some updates with new maps and more scary monsters so Bob, Wade, Sean, and I are going to face them head on! Edited By ► https://twitter.com/rad_r And ► https://www.youtube.com/LixianTV Scary Games Playlist ► https://www.youtube.com/playlist?list=PL3tRBEVW0hiBSFOFhTC5wt75P2BES0rAo Horror Outro ► https://…	1576	3283637	FALSE
320	6	Markiplier	1	https://www.youtube.com/watch?v=X2EozlAk6Q0	2022-05-23	11553	183151	Mr. White is standing right behind you...	Check out my Podcast! ►► https://open.spotify.com/show/2X40qLyoj1wQ2qE5FVpA7x Mr. White is way too fast and twitchy for my comfort. In summary... THIS GAME SCARY!! Play the Game ► https://lorex-games.itch.io/mrwhite Edited By ► https://www.youtube.com/LixianTV Scary Games Playlist ► https://www.youtube.com/playlist?list=PL3tRBEVW0hiBSFOFhTC5wt75P2BES0rAo Horror Outro ► https://soundcloud.com/shur…	1835	3326177	FALSE
321	6	Markiplier	1	https://www.youtube.com/watch?v=88J20yclolQ	2022-05-22	7366	261119	3 SCARY GAMES #86	There are no snakes in this 3 Scary Games... But there might be a Buff Doge and an Adventurer named Amanda... TYLER HAS SOMETHING TO TELL YOU ►► https://open.spotify.com/show/4Hn3qhWe5NqnhLFKytyfFW MORE Scary Games ► https://www.youtube.com/playlist?list=PL3tRBEVW0hiBSFOFhTC5wt75P2BES0rAo Edited By LIXIAN ► https://www.youtube.com/user/LixianTV Buff Doge ► https://moustachebanana.itch.io/backroom…	1755	5046859	FALSE
322	6	Markiplier	1	https://www.youtube.com/watch?v=JV_dsSlH37A	2022-05-21	4189	154522	Mr. Hopp's Manor Escape	DO YOU MISS TYLER? ►► https://open.spotify.com/show/4Hn3qhWe5NqnhLFKytyfFW Mr. Hopp has another scary surprise for you inside his manor... Play the Game ► https://store.steampowered.com/app/1739340/Mr_Hopps_Manor_Escape/ Edited By ► https://twitter.com/rad_r And ► https://www.youtube.com/LixianTV Scary Games Playlist ► https://www.youtube.com/playlist?list=PL3tRBEVW0hiBSFOFhTC5wt75P2BES0rAo Horro…	1795	2703206	FALSE
323	6	Markiplier	1	https://www.youtube.com/watch?v=lPpsyBxQtro	2022-05-20	4792	213494	BIGFOOT is BIG ANGRY	LISTEN TO OUR PODCAST ►► https://open.spotify.com/show/2X40qLyoj1wQ2qE5FVpA7x Bigfoot's cousin the Yeti makes an appearance as we dive into the snow map to try to tame the rampaging beast! It goes poorly! Play Bigfoot ► https://store.steampowered.com/app/509980/BIGFOOT/ Edited By ► https://twitter.com/rad_r And ► https://www.youtube.com/LixianTV Scary Games Playlist ► https://www.youtube.com/play…	2307	4777545	FALSE
324	6	Markiplier	1	https://www.youtube.com/watch?v=WPiCSsW-2as	2022-05-19	9217	263401	IRON LUNG	LISTEN TO DISTRACTIBLE ►► https://open.spotify.com/show/2X40qLyoj1wQ2qE5FVpA7x Ever wanted to go down into an ocean of blood and see what kind of monsters are lurking down there in the deep dark deep? ME NEITHER!! Play the Game ► https://store.steampowered.com/app/1846170/Iron_Lung/ Edited By ► https://twitter.com/rad_r And ► https://www.youtube.com/LixianTV Scary Games Playlist ► https://www.you…	2775	5056924	FALSE
325	6	Markiplier	1	https://www.youtube.com/watch?v=h4s2Y9LLtRo	2022-05-18	9477	276298	sonic.EYX	LISTEN TO DISTRACTIBLE ►► https://open.spotify.com/show/2X40qLyoj1wQ2qE5FVpA7x This is NOT Phasmophobia... This is a haunted Sonic the Hedgehog game... you are being silly... DON'T Play the Game ► https://gamejolt.com/games/soniceditablerom/670220 Edited By ► https://twitter.com/rad_r And ► https://www.youtube.com/LixianTV Scary Games Playlist ► https://www.youtube.com/playlist?list=PL3tRBEVW0hiB…	1065	5204668	FALSE
326	6	Markiplier	1	https://www.youtube.com/watch?v=Fhy33wNE768	2022-05-17	6016	238788	SO MANY UPDATES!! | Phasmophobia w/ Bob & Wade	LISTEN TO DISTRACTIBLE ►► https://open.spotify.com/show/2X40qLyoj1wQ2qE5FVpA7x Phasmophobia is back with plenty of updates! Bob, Wade, and I are gonna find out all of the cool new ghosts and definitely not lose immediately! Edited By ► https://twitter.com/rad_r And ► https://www.youtube.com/LixianTV Scary Games Playlist ► https://www.youtube.com/playlist?list=PL3tRBEVW0hiBSFOFhTC5wt75P2BES0rAo Ho…	2028	5572618	FALSE
327	6	Markiplier	1	https://www.youtube.com/watch?v=F8E3II0CYGY	2022-05-16	37667	223734	The Stanley Parable: Ultra Deluxe | FULL GAME	The Stanley Parable Ultra Deluxe is a wonderful trip down memory lane that not only honors what came before but builds on it. I play it all here. LISTEN TO DISTRACTIBLE ►► https://open.spotify.com/show/2X40qLyoj1wQ2qE5FVpA7x Edited By ► https://www.youtube.com/LixianTV Play The Game ► https://store.steampowered.com/app/221910/The_Stanley_Parable/ Awesome Games Playlist ► https://www.youtube.com/p…	13109	11667125	TRUE
328	6	Markiplier	1	https://www.youtube.com/watch?v=vqCRV9ppDgU	2022-05-15	6517	141099	In Space with Markiplier: BLOOPERS + BTS	In Space with Markiplier: Part 1 ► https://youtu.be/j64oZLF443g In Space with Markiplier: Part 2 ► https://youtu.be/xAOv_zvXBQk Welcome to the wonderful Bloopers and Behind the Scenes of ISWM! This project was such a blast to make and I'm so grateful to everyone that helped make it a reality!	2400	1785285	FALSE
329	6	Markiplier	1	https://www.youtube.com/watch?v=xAOv_zvXBQk	2022-05-02	17802	276648	In Space with Markiplier: Part 2	Good to see you again, Captain! Romance ► https://youtu.be/kcHe2hLE0PE Horror ► https://youtu.be/dXBkC_-72vA	314	6694274	FALSE
330	6	Markiplier	1	https://www.youtube.com/watch?v=_53FY653nHI	2022-04-25	5356	93841	The Multiverse Is Littered With the Corpses of Your Failures	In Space With Markiplier: Part 2 ► https://youtu.be/xAOv_zvXBQk	69	3169315	FALSE
331	6	Markiplier	1	https://www.youtube.com/watch?v=gELvzeXyJAI	2022-04-18	11027	176066	P̴̮̌̓A̵̧͌͜R̶̰̀A̶D̶O̵X̴͓̟̖̭̠̜̣̪̹́͗͗͊̆̀͝ ̵͙̈̚D̴̖̍E̷T̷E̵̩͑͜ͅC̵̻͊T̸̺͎̾̾È̷͕Ḓ̴̵̛̥̫̰̊͗̔̃̌̅̀̓̂̕͝ͅ	PARADOX DETECTED... YOU HAVE BEEN LOGGED OUT... https://iwantyouin.space/	211	2032291	FALSE
332	6	Markiplier	1	https://www.youtube.com/watch?v=gWAAeW7QvaU	2022-04-17	7065	272475	Mark Is Too Stupid to Understand Sports	Listen to the Full Story Here ►► https://open.spotify.com/episode/0kx7n9oS9KFrqerSUli67M Tyler attempts to explain the basics of American Football but Mark's brain just can't comprehend how he got here in the first place! Animated By ► https://www.youtube.com/channel/UC7FetDSR8i3iRjGlTxy_oow More Animations ► https://www.youtube.com/playlist?list=PL3tRBEVW0hiCG77yjHzeV1NAelHl7mjNe	305	3833570	FALSE
333	6	Markiplier	1	https://www.youtube.com/watch?v=j51hW59U1IM	2022-04-15	4531	185748	Try Not to Crash Simulator | Drive Time Radio	Drive Time Radio is the classic tale of trying to win a radio show prize but surprise surprise you find yourself in another universe... again... ►► https://youtu.be/j64oZLF443g Drive Time Radio ► https://birthday-boy.itch.io/drive-time-radio	1184	3242909	FALSE
334	6	Markiplier	1	https://www.youtube.com/watch?v=TbuzMy8gHTE	2022-04-13	7299	177535	We Went Back	We Went Back to Space! Specifically we went back to a moon base but... why does this feel familiar? ►► https://youtu.be/j64oZLF443g We Went Back ► https://store.steampowered.com/app/1218250/We_Went_Back/ Horror Outro ► https://soundcloud.com/shurkofficial/haunted	1414	3431127	FALSE
335	6	Markiplier	1	https://www.youtube.com/watch?v=bJfoJbyHAaA	2022-04-12	11267	375277	Smash or Pass: MatPat's Perfect Pokémon	I Smash and/or Pass MatPat's Perfect Pokémon. That’s it. Game Theory Video ► https://www.youtube.com/watch?v=gDO7oDvL8aE	39	4391564	FALSE
336	6	Markiplier	1	https://www.youtube.com/watch?v=S_WrzagTJ3o	2022-04-11	7438	160683	Ë̸̼R̴̢̼̂R̵̡̙̚͜Ǫ̸͙͚̈R̶̦̮̝͗	ERROR: INVC_FINAL002.SHP CORRUPTED ITERATING... ERROR: FILE INVC_FINAL003.SHP ALREADY EXISTS ITERATING... ERROR: FILE INVC_FINAL004.SHP ALREADY EXISTS ITERATING... ERROR: FILE INVC_FINAL005.SHP ALREADY EXISTS ... ... ITERATING... ERROR: FILE INVC_FINAL∞∞∞.SHP ALREADY EXISTS PARTIAL BACKUP RECOVERED LOADING: INVC_FINAL002_RECOVERED.SHP ETA: MAY 2, 2022	74	1887412	FALSE
337	6	Markiplier	1	https://www.youtube.com/watch?v=j64oZLF443g	2022-04-04	43905	681359	In Space with Markiplier: Part 1	Good to see you again, Captain! Put Out the Fire ► https://youtu.be/raIqPgW-quI Fix Life Support ► https://youtu.be/mGtFUm-sgh4	426	18803760	FALSE
338	6	Markiplier	1	https://www.youtube.com/watch?v=7bXWtXxLzlk	2022-03-16	7254	208579	Assessment Examination	Do you have what it takes to survive in the Analogue Horror world? Can you spot an alternate? LISTEN TO GO! ►► https://open.spotify.com/show/4Hn3qhWe5NqnhLFKytyfFW Take The Test ► https://wenderlygames.itch.io/assessment-examination Subscribe Today! ► http://bit.ly/Markiplier Scary Games Playlist ► https://www.youtube.com/playlist?list=PL3tRBEVW0hiBSFOFhTC5wt75P2BES0rAo Happy Outro ► https://soun…	1448	4281597	FALSE
339	6	Markiplier	1	https://www.youtube.com/watch?v=t8bewQZcHnw	2022-03-11	7445	152227	The Test 2	The Test: Hypothesis Rising goes even further down the rabbit hole of my soul... What uncomfortable truths will it reveal this time? LISTEN TO GO! ►► https://open.spotify.com/show/4Hn3qhWe5NqnhLFKytyfFW Take The Test ► https://store.steampowered.com/app/1282200/The_Test_Hypothesis_Rising/ Check Out My WEBSITE!! ► https://markiplier.com/ Edited By ► https://www.youtube.com/nerdfiction And ► https:…	3903	3166424	TRUE
340	6	Markiplier	1	https://www.youtube.com/watch?v=1WeyFJlTyAU	2022-03-10	9559	221804	Sucker for Love: Third Date	I'm going to date the Big Cat Lady. It's not what you think. It's about power... LISTEN TO GO! ►► https://open.spotify.com/show/4Hn3qhWe5NqnhLFKytyfFW Play Sucker for Love ► https://store.steampowered.com/app/1574270/Sucker_for_Love_First_Date/ Edited By ► https://twitter.com/rad_r And ► https://www.youtube.com/LixianTV Subscribe Today! ► http://bit.ly/Markiplier Awesome Games Playlist ► https://…	2619	4255156	FALSE
341	6	Markiplier	1	https://www.youtube.com/watch?v=QD7QU0UvCUM	2022-03-04	45062	495579	In Space with Markiplier | Official Trailer	In Space with Markiplier launches April, 4 2022. Their lives are in your hands, Captain. Don’t give up ► https://www.youtube.com/watch?v=j64oZLF443g	140	25862359	FALSE
342	6	Markiplier	1	https://www.youtube.com/watch?v=J9aqqehJSg0	2022-03-02	5462	475528	Mark and Bob Bunk Their Beds	Bob and I tried to bunk our beds with plastic clothes hangers. One of our MANY poorly thought out plans from freshman year of college. Listen to the Full Story Here ►► https://open.spotify.com/episode/1CiFsYDX355WJJ9U3KyfJl Animated By ► https://twitter.com/PersonalKay_ Color By ► https://twitter.com/wisydora More Animations ► https://www.youtube.com/playlist?list=PL3tRBEVW0hiCG77yjHzeV1NAelHl7mj…	251	8544272	FALSE
343	6	Markiplier	1	https://www.youtube.com/watch?v=xsZ9hpMgLvA	2022-02-28	7073	212035	3 SCARY GAMES #85	3 Scary Games somehow Uploaded intself... it's a Cryptic Case... it's like we're back in Jimmy's Halloween. LISTEN TO GO! ►► https://open.spotify.com/show/4Hn3qhWe5NqnhLFKytyfFW MORE Scary Games ► https://www.youtube.com/playlist?list=PL3tRBEVW0hiBSFOFhTC5wt75P2BES0rAo Edited By LIXIAN ► https://www.youtube.com/user/LixianTV Cryptic Case ► https://tuxseagull.itch.io/cryptic-case Uploaded ► https:…	1714	4711031	FALSE
344	6	Markiplier	1	https://www.youtube.com/watch?v=CatkkDrWEbw	2022-02-24	15484	276463	The Test	The Test will tell you more about yourself than you ever wanted to know. LISTEN TO GO! ►► https://open.spotify.com/show/4Hn3qhWe5NqnhLFKytyfFW Take The Test ► https://store.steampowered.com/app/1241510/The_Test/ Check Out My WEBSITE!! ► https://markiplier.com/ Edited By ► https://www.youtube.com/nerdfiction And ► https://www.youtube.com/LixianTV Scary Games Playlist ► https://www.youtube.com/play…	2832	4895941	FALSE
345	6	Markiplier	1	https://www.youtube.com/watch?v=EJgIGxKt2u4	2022-02-22	6380	186159	Fears To Fathom: Norwood Hitchhike	This game is TERRIFYING. There's something so scary and so deepy unsettling about the "ordinary" situation of an unwanted intruder... LISTEN TO DISTRACTIBLE ►► https://open.spotify.com/show/2X40qLyoj1wQ2qE5FVpA7x MY COMFY CLOTHES ► https://cloakbrand.com/ Play The Game ► https://store.steampowered.com/app/1763050/Fears_to_Fathom__Norwood_Hitchhike/ Edited By ► https://twitter.com/rad_r And ► http…	2851	4416362	FALSE
346	6	Markiplier	1	https://www.youtube.com/watch?v=ut4ZS7DE02s	2022-02-21	9534	225418	3 SCARY GAMES #84	The backrooms has found it's way into 3 Scary Games... LISTEN TO DISTRACTIBLE ►► https://open.spotify.com/show/2X40qLyoj1wQ2qE5FVpA7x MORE Scary Games ► https://www.youtube.com/playlist?list=PL3tRBEVW0hiBSFOFhTC5wt75P2BES0rAo Edited By LIXIAN ► https://www.youtube.com/user/LixianTV Backrooms ► https://reflectivesurfaces.itch.io/backrooms-of-reality Dark Dreams ► https://complxentertainment.itch.i…	3003	5371889	FALSE
347	6	Markiplier	1	https://www.youtube.com/watch?v=LjvEwTFAIcc	2022-02-20	10481	263685	Sucker for Love: Second Date	Anything for love, eh? LISTEN TO GO! ►► https://open.spotify.com/show/4Hn3qhWe5NqnhLFKytyfFW Play Sucker for Love ► https://store.steampowered.com/app/1574270/Sucker_for_Love_First_Date/ Edited By ► https://www.youtube.com/nerdfiction Subscribe Today! ► http://bit.ly/Markiplier Awesome Games Playlist ► https://www.youtube.com/playlist?list=PL3tRBEVW0hiDAf0LeFLFH8S83JWBjvtqE Scary Games Playlist ►…	4796	5442745	TRUE
348	6	Markiplier	1	https://www.youtube.com/watch?v=jrjUs00hQjA	2022-02-17	11643	284487	Bad End Theater	You're gonna have a bad time. I guarantee it. LISTEN TO THIS ►► https://open.spotify.com/show/4Hn3qhWe5NqnhLFKytyfFW Edited By ► https://twitter.com/rad_r And ► https://www.youtube.com/LixianTV Subscribe Today! ► http://bit.ly/Markiplier Awesome Games Playlist ► https://www.youtube.com/playlist?list=PL3tRBEVW0hiDAf0LeFLFH8S83JWBjvtqE Scary Games Playlist ► https://www.youtube.com/playlist?list=PL…	5556	6083243	TRUE
349	6	Markiplier	1	https://www.youtube.com/watch?v=eQVl0E0lTwI	2022-02-16	4702	318958	Wade Buys a Pregnancy Test	Wade embarrasses himself when attempting to buy a pregnancy test. Listen to the Full Story Here ►► https://youtu.be/y9boevY87D4 Animated By ► https://www.youtube.com/channel/UC7FetDSR8i3iRjGlTxy_oow More Animations ► https://www.youtube.com/playlist?list=PL3tRBEVW0hiCG77yjHzeV1NAelHl7mjNe	232	4313980	FALSE
350	6	Markiplier	1	https://www.youtube.com/watch?v=s2_u61rTQfI	2022-02-14	8640	319320	Sucker for Love: First Date	Ever wanted to date Cthulhu? Maybe get a smooch from an eldritch horror? Well then Sucker for Love has a beautiful girl(?) just for you! LISTEN TO GMFST ►► https://open.spotify.com/show/4Hn3qhWe5NqnhLFKytyfFW Play Sucker for Love ► https://store.steampowered.com/app/1574270/Sucker_for_Love_First_Date/ Edited By ► https://www.youtube.com/nerdfiction Subscribe Today! ► http://bit.ly/Markiplier Awes…	2918	6084789	FALSE
351	6	Markiplier	1	https://www.youtube.com/watch?v=gys9oDZj-MY	2022-02-12	73270	882427	Smash or Pass: All 898 Pokémon	I Smash and/or Pass all 898 Pokémon. That’s it. Completely Unrelated ► https://open.spotify.com/show/4Hn3qhWe5NqnhLFKytyfFW?si=7bxLyQHsSpuz-MFiCyVncA Edited By Lixian ► https://youtube.com/user/LixianTV	1437	12556161	FALSE
352	6	Markiplier	1	https://www.youtube.com/watch?v=YgUeVRx4aNI	2022-02-10	4847	109474	The Blood Bowl	TYLER AND I HAVE A NEW PODCAST ►► https://open.spotify.com/show/4Hn3qhWe5NqnhLFKytyfFW Tyler is back and it's time for our time honored tradition of playing video games to predict the Super Bowl! Edited By ► https://www.youtube.com/nerdfiction Edited By ► https://twitter.com/rad_r And ► https://www.youtube.com/LixianTV	3346	2084869	FALSE
353	6	Markiplier	1	https://www.youtube.com/watch?v=8fqm3uht5xU	2022-02-08	8063	202427	3 SCARY GAMES #83	3 Scary Games is here... in your home... right behind you... right now... LISTEN TO DISTRACTIBLE ►► https://open.spotify.com/show/2X40qLyoj1wQ2qE5FVpA7x MORE Scary Games ► https://www.youtube.com/playlist?list=PL3tRBEVW0hiBSFOFhTC5wt75P2BES0rAo Edited By LIXIAN ► https://www.youtube.com/user/LixianTV Rojo ► https://mmorenos95.itch.io/rojo-a-spanish-horror-experience Game Found ► https://jivapeira…	2105	5232413	FALSE
354	6	Markiplier	1	https://www.youtube.com/watch?v=2j9RcvNRywQ	2022-02-07	8559	221248	I'm on Observation Duty	The scariest game of hide and seek you'll ever play. Have you ever noticed things moving around in your house? Could be an anomaly... LISTEN TO DISTRACTIBLE ►► https://open.spotify.com/show/2X40qLyoj1wQ2qE5FVpA7x MY COMFY CLOTHES ► https://cloakbrand.com/ Play I'm on Observation Duty ► https://store.steampowered.com/app/1730360/Im_on_Observation_Duty_4/?curator_clanid=40132674 Edited By ► https:/…	2519	5351404	FALSE
355	6	Markiplier	1	https://www.youtube.com/watch?v=E-1hvQKySpw	2022-02-06	2424	75881	Heavenly Bodies w/ Sean - Part 3	Things get a little ANGRY in Heavenly Bodies... LISTEN TO DISTRACTIBLE ►► https://open.spotify.com/show/2X40qLyoj1wQ2qE5FVpA7x Play Heavenly Bodies ► https://store.steampowered.com/app/493520/GTFO/ Edited By ► https://www.youtube.com/nerdfiction And ► https://www.youtube.com/LixianTV Subscribe Today! ► http://bit.ly/Markiplier Scary Games Playlist ► https://www.youtube.com/playlist?list=PL3tRBEVW…	1814	1347659	FALSE
356	6	Markiplier	1	https://www.youtube.com/watch?v=J2K7qAWHLg4	2022-02-05	6861	203200	Fears to Fathom: Home Alone	This game is TERRIFYING. There's something so scary and so deepy unsettling about the "ordinary" situation of an unwanted intruder... LISTEN TO DISTRACTIBLE ►► https://open.spotify.com/show/2X40qLyoj1wQ2qE5FVpA7x MY COMFY CLOTHES ► https://cloakbrand.com/ Play The Game ► https://store.steampowered.com/app/1671340/Fears_to_Fathom__Home_Alone/ Edited By ► https://www.youtube.com/nerdfiction And ► h…	1292	3717405	FALSE
357	6	Markiplier	1	https://www.youtube.com/watch?v=REbekiMbfow	2022-02-04	3318	90680	GTFO w/ Bob, Sean, Wade - Part 7 (FINAL BOSS)	GET MY LUCKY FLANNEL HERE ►► https://cloakbrand.com/ This is it. We face off against the final boss of GTFO... and it's a lot bigger than any of us expected... Play GTFO ► https://store.steampowered.com/app/493520/GTFO/ Edited By ► https://twitter.com/rad_r And ► https://www.youtube.com/LixianTV Subscribe Today! ► http://bit.ly/Markiplier Scary Games Playlist ► https://www.youtube.com/playlist?li…	1872	2172649	FALSE
358	6	Markiplier	1	https://www.youtube.com/watch?v=rF04X_bPnTY	2022-02-03	8634	212098	Saiko No Sutoka	Saiko No Sutoka has had a full release! What new horrors await us in this Yandere nightmare? LISTEN TO DISTRACTIBLE ►► https://open.spotify.com/show/2X40qLyoj1wQ2qE5FVpA7x PLAY SAIKO ► https://store.steampowered.com/app/1546860/Saiko_no_sutoka/ Edited By ► https://www.youtube.com/nerdfiction And ► https://www.youtube.com/LixianTV Scary Games Playlist ► https://www.youtube.com/playlist?list=PL3tRB…	2759	4440672	FALSE
359	6	Markiplier	1	https://www.youtube.com/watch?v=WO2RcozhD8Y	2022-02-02	13926	190775	FEEDVID	FeedVid (and FeedVid Live) are incredible and terrifying scary games! Taking an old school concept and turning it into something horrifying! LISTEN TO DISTRACTIBLE ►► https://open.spotify.com/show/2X40qLyoj1wQ2qE5FVpA7x PLAY FEEDVID ► https://varunramesh.itch.io/feedvid-live Edited By ► https://twitter.com/rad_r And ► https://www.youtube.com/LixianTV Scary Games Playlist ► https://www.youtube.com…	1611	2755476	FALSE
360	6	Markiplier	1	https://www.youtube.com/watch?v=G4s0XgNJA6w	2022-02-01	2892	96830	GTFO w/ Bob, Sean, Wade - Part 6	We're almost to the end of this... but it gets darker... and deeper... LISTEN TO DISTRACTIBLE ►► https://open.spotify.com/show/2X40qLyoj1wQ2qE5FVpA7x Play GTFO ► https://store.steampowered.com/app/493520/GTFO/ Edited By ► https://twitter.com/rad_r And ► https://www.youtube.com/LixianTV Subscribe Today! ► http://bit.ly/Markiplier Scary Games Playlist ► https://www.youtube.com/playlist?list=PL3tRBE…	3919	3512984	TRUE
361	6	Markiplier	1	https://www.youtube.com/watch?v=CMP73_sK_X8	2022-01-31	7688	208882	Mandela Invasion	The Mandela Catalogue has a new scary game in the form of Mandela Invasion. Can you defend your house from the alternates? LISTEN TO DISTRACTIBLE ►► https://podlink.to/distractiblepodcast MY COMFY CLOTHES ► https://cloakbrand.com/ Edited By ► https://twitter.com/rad_r And ► https://www.youtube.com/LixianTV Scary Games Playlist ► https://www.youtube.com/playlist?list=PL3tRBEVW0hiBSFOFhTC5wt75P2BES…	1592	3685818	FALSE
362	6	Markiplier	1	https://www.youtube.com/watch?v=FsLiPOVN_d0	2022-01-29	2468	82096	Heavenly Bodies w/ Sean - Part 2	Things go from bad to worse in Heavenly Bodies as the rage starts to creep in... LISTEN TO DISTRACTIBLE ►► https://open.spotify.com/show/2X40qLyoj1wQ2qE5FVpA7x Play GTFO ► https://store.steampowered.com/app/493520/GTFO/ Edited By ► https://twitter.com/rad_r And ► https://www.youtube.com/LixianTV Subscribe Today! ► http://bit.ly/Markiplier Scary Games Playlist ► https://www.youtube.com/playlist?li…	2143	1620877	FALSE
363	6	Markiplier	1	https://www.youtube.com/watch?v=WEC4iwfN9zA	2022-01-28	5707	230438	3 SCARY GAMES #82	3 Scary Games is here to scare the pants off of you with horror goodness! LISTEN TO DISTRACTIBLE ►► https://podlink.to/distractiblepodcast MORE Scary Games ► https://www.youtube.com/playlist?list=PL3tRBEVW0hiBSFOFhTC5wt75P2BES0rAo Edited By LIXIAN ► https://www.youtube.com/user/LixianTV Doghouse 2 ► https://tumblewed.itch.io/doghouse-2 Experiment Groceries► https://nihilanths-games.itch.io/experi…	1890	4642714	FALSE
364	6	Markiplier	1	https://www.youtube.com/watch?v=3phRu9v-THs	2022-01-26	3791	147334	Heavenly Bodies w/ Sean	It's QWOP in space! Heavenly Bodies is a rage nightmare but at least JackSepticEye is here to share the misery... LISTEN TO DISTRACTIBLE ►► https://open.spotify.com/show/2X40qLyoj1wQ2qE5FVpA7x Play GTFO ► https://store.steampowered.com/app/493520/GTFO/ Edited By ► https://twitter.com/rad_r And ► https://www.youtube.com/LixianTV Subscribe Today! ► http://bit.ly/Markiplier Scary Games Playlist ► ht…	1938	3163297	FALSE
365	6	Markiplier	1	https://www.youtube.com/watch?v=lwZiu6nSl5o	2022-01-25	2845	99348	GTFO w/ Bob, Sean, Wade - Part 5	It's time to get STUPID in GTFO! Not that we haven't been stupid already... LISTEN TO DISTRACTIBLE ►► https://open.spotify.com/show/2X40qLyoj1wQ2qE5FVpA7x Play GTFO ► https://store.steampowered.com/app/493520/GTFO/ Edited By ► https://twitter.com/rad_r And ► https://www.youtube.com/LixianTV Subscribe Today! ► http://bit.ly/Markiplier Scary Games Playlist ► https://www.youtube.com/playlist?list=PL…	3662	3359375	TRUE
366	6	Markiplier	1	https://www.youtube.com/watch?v=XKDciUz-DpE	2022-01-23	9113	232830	3 SCARY GAMES #81	3 Scary Games is back for another round of horror goodness! LISTEN TO DISTRACTIBLE ►► https://podlink.to/distractiblepodcast MORE Scary Games ► https://www.youtube.com/playlist?list=PL3tRBEVW0hiBSFOFhTC5wt75P2BES0rAo Edited By LIXIAN ► https://www.youtube.com/user/LixianTV Thomas the Shank Engine ► https://shroudysoftware.itch.io/thomas-the-shank-engine Midnight Visitor ► https://freezestudios.it…	2160	5550266	FALSE
367	6	Markiplier	1	https://www.youtube.com/watch?v=lsT4eplt8NA	2022-01-22	2984	98442	GTFO w/ Bob, Sean, Wade - Part 4	We're back in the action with even more pro level GTFO!! Just watch how good we are! LISTEN TO DISTRACTIBLE ►► https://open.spotify.com/show/2X40qLyoj1wQ2qE5FVpA7x Play GTFO ► https://store.steampowered.com/app/493520/GTFO/ Edited By ► https://twitter.com/rad_r And ► https://www.youtube.com/LixianTV Subscribe Today! ► http://bit.ly/Markiplier Scary Games Playlist ► https://www.youtube.com/playlis…	2484	2401207	FALSE
368	6	Markiplier	1	https://www.youtube.com/watch?v=7b1MpWdkWWw	2022-01-20	15473	282944	Analogue Horror	Today we dive into the terrifying world of Analogue Horror. What makes it scary? Is it even scary at all? LISTEN TO DISTRACTIBLE ►► https://podlink.to/distractiblepodcast MY COMFY CLOTHES ► https://cloakbrand.com/ Edited By ► https://twitter.com/rad_r And ► https://www.youtube.com/LixianTV Scary Games Playlist ► https://www.youtube.com/playlist?list=PL3tRBEVW0hiBSFOFhTC5wt75P2BES0rAo	1850	5406207	FALSE
369	6	Markiplier	1	https://www.youtube.com/watch?v=_RpXHq7BeDM	2022-01-19	8991	135935	Inscryption - Part 12 (ENDING)	We've reached the ending of Inscryption... Or have we? LISTEN TO DISTRACTIBLE ►► https://open.spotify.com/show/2X40qLyoj1wQ2qE5FVpA7x Play Inscryption► https://store.steampowered.com/app/1092790/Inscryption/ Edited By ► https://www.youtube.com/nerdfiction And ► https://www.youtube.com/LixianTV Awesome Games Playlist ► https://www.youtube.com/playlist?list=PL3tRBEVW0hiDAf0LeFLFH8S83JWBjvtqE Scary …	4403	3098771	TRUE
370	6	Markiplier	1	https://www.youtube.com/watch?v=5kRFkHBgPBI	2022-01-16	3048	108153	GTFO w/ Bob, Sean, Wade - Part 3	We're going even deeper into this NIGHTMARE!! Why? WE DON'T KNOW!! LISTEN TO DISTRACTIBLE ►► https://open.spotify.com/show/2X40qLyoj1wQ2qE5FVpA7x Play GTFO ► https://store.steampowered.com/app/493520/GTFO/ Edited By ► https://twitter.com/rad_r And ► https://www.youtube.com/LixianTV Subscribe Today! ► http://bit.ly/Markiplier Scary Games Playlist ► https://www.youtube.com/playlist?list=PL3tRBEVW0h…	1977	2687098	FALSE
371	6	Markiplier	1	https://www.youtube.com/watch?v=Q1hnsxZFIG8	2022-01-15	4218	116651	Inscryption - Part 11	Well I didn't expect to meet Lunky here in Inscryption but here he is! LISTEN TO DISTRACTIBLE ►► https://open.spotify.com/show/2X40qLyoj1wQ2qE5FVpA7x Play Inscryption► https://store.steampowered.com/app/1092790/Inscryption/ Edited By ► https://www.youtube.com/nerdfiction And ► https://www.youtube.com/LixianTV Awesome Games Playlist ► https://www.youtube.com/playlist?list=PL3tRBEVW0hiDAf0LeFLFH8S8…	2521	2140864	FALSE
372	6	Markiplier	1	https://www.youtube.com/watch?v=KZLaHmNUJes	2022-01-14	9514	285016	3 SCARY GAMES #80	3 Scary Games is back for another round of horror goodness! LISTEN TO DISTRACTIBLE ►► https://podlink.to/distractiblepodcast MORE Scary Games ► https://www.youtube.com/playlist?list=PL3tRBEVW0hiBSFOFhTC5wt75P2BES0rAo Edited By LIXIAN ► https://www.youtube.com/user/LixianTV Leftovers ► https://realmpact.itch.io/leftovers SCP-847 ► https://m-rx.itch.io/scp-847 The Apartments► https://max-horror.itc…	2752	7214570	FALSE
373	6	Markiplier	1	https://www.youtube.com/watch?v=MO9CLVI6PsI	2022-01-13	5951	113036	Inscryption - Part 10	Inscryption has requested access to my ACTUAL HARD DRIVE so you'll get to see all the secret files on my computer... LISTEN TO DISTRACTIBLE ►► https://open.spotify.com/show/2X40qLyoj1wQ2qE5FVpA7x Play Inscryption► https://store.steampowered.com/app/1092790/Inscryption/ Edited By ► https://www.youtube.com/nerdfiction And ► https://www.youtube.com/LixianTV Awesome Games Playlist ► https://www.youtu…	2426	2223212	FALSE
374	6	Markiplier	1	https://www.youtube.com/watch?v=doWrLxueKog	2022-01-12	3403	121549	GTFO w/ Bob, Sean, Wade - Part 2	It's the spear bros ready for action! Unfortunately this is GTFO and you're never ready for this action... LISTEN TO DISTRACTIBLE ►► https://open.spotify.com/show/2X40qLyoj1wQ2qE5FVpA7x Play GTFO ► https://store.steampowered.com/app/493520/GTFO/ Edited By ► https://twitter.com/rad_r And ► https://www.youtube.com/LixianTV Subscribe Today! ► http://bit.ly/Markiplier Scary Games Playlist ► https://w…	3416	3814694	FALSE
375	6	Markiplier	1	https://www.youtube.com/watch?v=iWULwYg2qTQ	2022-01-11	3834	116622	Inscryption - Part 9	Well that was unexpected... but I'm down with it! LISTEN TO DISTRACTIBLE ►► https://open.spotify.com/show/2X40qLyoj1wQ2qE5FVpA7x Play Inscryption► https://store.steampowered.com/app/1092790/Inscryption/ Edited By ► https://www.youtube.com/nerdfiction And ► https://www.youtube.com/LixianTV Awesome Games Playlist ► https://www.youtube.com/playlist?list=PL3tRBEVW0hiDAf0LeFLFH8S83JWBjvtqE Scary Games…	3604	2912188	TRUE
376	6	Markiplier	1	https://www.youtube.com/watch?v=W_Nlhy3M6t0	2022-01-09	6205	187693	GTFO w/ Bob, Sean, Wade	GTFO has had a FULL RELEASE so Bob, Wade, and JackSepticEye have all new terrors to experience in the dark deep! LISTEN TO DISTRACTIBLE ►► https://open.spotify.com/show/2X40qLyoj1wQ2qE5FVpA7x Play GTFO ► https://store.steampowered.com/app/493520/GTFO/ Edited By ► https://twitter.com/rad_r And ► https://www.youtube.com/LixianTV Subscribe Today! ► http://bit.ly/Markiplier Scary Games Playlist ► htt…	2051	4370471	FALSE
377	6	Markiplier	1	https://www.youtube.com/watch?v=AYFSxaKfs8s	2022-01-07	6663	126209	Inscryption - Part 8	Things are starting to unravel in Inscryption. What does it all mean? LISTEN TO DISTRACTIBLE ►► https://open.spotify.com/show/2X40qLyoj1wQ2qE5FVpA7x Play Inscryption► https://store.steampowered.com/app/1092790/Inscryption/ Edited By ► https://www.youtube.com/nerdfiction And ► https://www.youtube.com/LixianTV Awesome Games Playlist ► https://www.youtube.com/playlist?list=PL3tRBEVW0hiDAf0LeFLFH8S83…	2895	2647019	FALSE
378	6	Markiplier	1	https://www.youtube.com/watch?v=WLelSS6Manc	2022-01-06	4631	111283	Happy Game - Part 2	We finish the nightmare that is Happy Game... and what a nightmare it was... LISTEN TO DISTRACTIBLE ►► https://open.spotify.com/show/2X40qLyoj1wQ2qE5FVpA7x Play Happy Game ► https://store.steampowered.com/app/1206060/Happy_Game/ Edited By ► https://twitter.com/rad_r And ► https://www.youtube.com/LixianTV Awesome Games Playlist ► https://www.youtube.com/playlist?list=PL3tRBEVW0hiDAf0LeFLFH8S83JWBj…	2108	2642775	FALSE
379	6	Markiplier	1	https://www.youtube.com/watch?v=9AdXIhvJxWg	2022-01-05	5525	115341	Inscryption - Part 7	The farther we go down this rabbit hole the more I have to ask... WHO IS THIS MAN?! LISTEN TO DISTRACTIBLE ►► https://open.spotify.com/show/2X40qLyoj1wQ2qE5FVpA7x Play Inscryption► https://store.steampowered.com/app/1092790/Inscryption/ Edited By ► https://www.youtube.com/nerdfiction And ► https://www.youtube.com/LixianTV Awesome Games Playlist ► https://www.youtube.com/playlist?list=PL3tRBEVW0hi…	3171	2637352	FALSE
380	6	Markiplier	1	https://www.youtube.com/watch?v=kHVLC6ukd5M	2022-01-04	4093	94274	ALL BOSSES ON HARD MODE!! | Rogue Legacy 2	Use my Creator Code MARKIPLIER on the Epic Games Store to support me when you buy games like Rogue Legacy 2 ►► https://store.epicgames.com/markiplier/rogue-legacy-2 This video is an ad for Epic Games because I am an #EpicPartner! Check out our Podcast ► https://podlink.to/distractiblepodcast Edited By ► https://www.youtube.com/LixianTV Awesome Games Playlist ► https://www.youtube.com/playlist?lis…	3100	2538837	FALSE
381	6	Markiplier	1	https://www.youtube.com/watch?v=FFbPN7kBOHQ	2022-01-02	6346	139043	Inscryption - Part 6	It's a new world and now there's a whole new set of rules to the cards... and something isn't quite what it seems... LISTEN TO DISTRACTIBLE ►► https://open.spotify.com/show/2X40qLyoj1wQ2qE5FVpA7x Play Inscryption► https://store.steampowered.com/app/1092790/Inscryption/ Edited By ► https://www.youtube.com/LixianTV Awesome Games Playlist ► https://www.youtube.com/playlist?list=PL3tRBEVW0hiDAf0LeFLF…	3313	3660334	FALSE
382	6	Markiplier	1	https://www.youtube.com/watch?v=Bot7ouL1twM	2022-01-01	6773	184815	INVITATIONEM	Invitationem is a point and click horror game that really reminds me to never go into the basement... LISTEN TO DISTRACTIBLE ►► https://open.spotify.com/show/2X40qLyoj1wQ2qE5FVpA7x MY COMFY CLOTHES ► https://cloakbrand.com/ Edited By ► https://www.youtube.com/LixianTV Play Invitationem ► https://jedb.itch.io/invitationem Scary Games Playlist ► https://www.youtube.com/playlist?list=PL3tRBEVW0hiBSF…	1412	3641309	FALSE
383	6	Markiplier	1	https://www.youtube.com/watch?v=AweQninrZw4	2021-12-29	10161	220583	Leenie Boog	Leenie Boog had a full release! What new horrors are in store for us with Mr. Boog? LISTEN TO DISTRACTIBLE ►► https://open.spotify.com/show/2X40qLyoj1wQ2qE5FVpA7x My Comfiest Clothes Yet ► https://cloakbrand.com/ Edited By ► https://www.youtube.com/nerdfiction And ► https://www.youtube.com/LixianTV Play Leenie Boog ► https://store.steampowered.com/app/1572420/Leenie_Boog/ Scary Games Playlist ► h…	2396	5009657	FALSE
384	6	Markiplier	1	https://www.youtube.com/watch?v=RSGmjLywiqw	2021-12-27	31510	456472	Five Nights at Freddy's: Security Breach - Part 10	We have finally reached the end of Security Breach... but what's Springtrap doing here? LISTEN TO DISTRACTIBLE ►► https://open.spotify.com/show/2X40qLyoj1wQ2qE5FVpA7x My Comfiest Clothes Yet ► https://cloakbrand.com/ Play FNAF Security Breach ► https://store.steampowered.com/app/747660/Five_Nights_at_Freddys_Security_Breach/ More Five Nights at Freddy's ► https://www.youtube.com/watch?v=iOztnsBPr…	4090	12501654	TRUE
385	6	Markiplier	1	https://www.youtube.com/watch?v=rjjhlPfgqTY	2021-12-25	31911	445810	Merry Christmas	Thank you for being here with me!	112	2774029	FALSE
386	6	Markiplier	1	https://www.youtube.com/watch?v=hFMH2kQoeeU	2021-12-24	30039	503042	Five Nights at Freddy's: Security Breach - Part 8	This is what it means to go even further beyond in Security Breach! LISTEN TO DISTRACTIBLE ►► https://open.spotify.com/show/2X40qLyoj1wQ2qE5FVpA7x My Comfiest Clothes Yet ► https://cloakbrand.com/ Play FNAF Security Breach ► https://store.steampowered.com/app/747660/Five_Nights_at_Freddys_Security_Breach/ More Five Nights at Freddy's ► https://www.youtube.com/watch?v=iOztnsBPrAA&list=PL3tRBEVW0hi…	3580	12435719	FALSE
387	6	Markiplier	1	https://www.youtube.com/watch?v=egv6bruhPNI	2021-12-23	27577	519151	Five Nights at Freddy's: Security Breach - Part 7	Could this really be the end of Security Breach? Or is there yet another secret? LISTEN TO DISTRACTIBLE ►► https://open.spotify.com/show/2X40qLyoj1wQ2qE5FVpA7x My Comfiest Clothes Yet ► https://cloakbrand.com/ Play FNAF Security Breach ► https://store.steampowered.com/app/747660/Five_Nights_at_Freddys_Security_Breach/ More Five Nights at Freddy's ► https://www.youtube.com/watch?v=iOztnsBPrAA&list…	1840	10363872	FALSE
388	6	Markiplier	1	https://www.youtube.com/watch?v=WmRtRlpPAYI	2021-12-22	28880	524000	Five Nights at Freddy's: Security Breach - Part 6	That's the biggest animatronic I've ever seen... but at least I've got Roxy's eyes! LISTEN TO DISTRACTIBLE ►► https://open.spotify.com/show/2X40qLyoj1wQ2qE5FVpA7x My Comfiest Clothes Yet ► https://cloakbrand.com/ Play FNAF Security Breach ► https://store.steampowered.com/app/747660/Five_Nights_at_Freddys_Security_Breach/ More Five Nights at Freddy's ► https://www.youtube.com/watch?v=iOztnsBPrAA&l…	2720	13171077	FALSE
389	6	Markiplier	1	https://www.youtube.com/watch?v=B7Ofs53h3E8	2021-12-21	35671	549364	Five Nights at Freddy's: Security Breach - Part 5	We finally have what we need to take down Chica... but will she stay down? LISTEN TO DISTRACTIBLE ►► https://open.spotify.com/show/2X40qLyoj1wQ2qE5FVpA7x My Comfiest Clothes Yet ► https://cloakbrand.com/ Play FNAF Security Breach ► https://store.steampowered.com/app/747660/Five_Nights_at_Freddys_Security_Breach/ More Five Nights at Freddy's ► https://www.youtube.com/watch?v=iOztnsBPrAA&list=PL3tR…	3439	15001776	FALSE
390	6	Markiplier	1	https://www.youtube.com/watch?v=aWNfj7TpTnI	2021-12-20	25211	568293	Five Nights at Freddy's: Security Breach - Part 4	I just realized... where is Bonnie in Security Breach? Why is he hiding? LISTEN TO DISTRACTIBLE ►► https://open.spotify.com/show/2X40qLyoj1wQ2qE5FVpA7x My Comfiest Clothes Yet ► https://cloakbrand.com/ Play FNAF Security Breach ► https://store.steampowered.com/app/747660/Five_Nights_at_Freddys_Security_Breach/ More Five Nights at Freddy's ► https://www.youtube.com/watch?v=iOztnsBPrAA&list=PL3tRBE…	3090	15374403	FALSE
391	6	Markiplier	1	https://www.youtube.com/watch?v=mz9XwK779PE	2021-12-19	24230	629314	Five Nights at Freddy's: Security Breach - Part 3	We descend in the basement of Security Breach where all the endo-skeletons sleep... LISTEN TO DISTRACTIBLE ►► https://open.spotify.com/show/2X40qLyoj1wQ2qE5FVpA7x My Comfiest Clothes Yet ► https://cloakbrand.com/ Play FNAF Security Breach ► https://store.steampowered.com/app/747660/Five_Nights_at_Freddys_Security_Breach/ More Five Nights at Freddy's ► https://www.youtube.com/watch?v=iOztnsBPrAA&l…	3064	16809659	FALSE
392	6	Markiplier	1	https://www.youtube.com/watch?v=jpaOFkOqmvY	2021-12-18	28229	724488	Five Nights at Freddy's: Security Breach - Part 2	Who is Vanessa? Who is Vanny? Who is the bunny in Security Breach? LISTEN TO DISTRACTIBLE ►► https://open.spotify.com/show/2X40qLyoj1wQ2qE5FVpA7x My Comfiest Clothes Yet ► https://cloakbrand.com/ Play FNAF Security Breach ► https://store.steampowered.com/app/747660/Five_Nights_at_Freddys_Security_Breach/ More Five Nights at Freddy's ► https://www.youtube.com/watch?v=iOztnsBPrAA&list=PL3tRBEVW0hiD…	2461	19151468	FALSE
393	6	Markiplier	1	https://www.youtube.com/watch?v=ClQ-ymoXJZc	2021-12-17	47400	1126448	Five Nights at Freddy's: Security Breach - Part 1	Security Breach is HERE!! What horrors lurk in an official free roam Five Nights at Freddy's game? LISTEN TO DISTRACTIBLE ►► https://open.spotify.com/show/2X40qLyoj1wQ2qE5FVpA7x My Comfiest Clothes Yet ► https://cloakbrand.com/ Play FNAF Security Breach ► https://store.steampowered.com/app/747660/Five_Nights_at_Freddys_Security_Breach/ More Five Nights at Freddy's ► https://www.youtube.com/watch?…	3250	32227941	FALSE
394	6	Markiplier	1	https://www.youtube.com/watch?v=J3gWVQZF07c	2021-12-15	6441	174282	3 SCARY GAMES #79	After a long day of Overtime you Can Have a Glass of Water at the Interstate Buffet for a guaranteed Goodnight! LISTEN TO DISTRACTIBLE ►► https://podlink.to/distractiblepodcast MORE Scary Games ► https://www.youtube.com/playlist?list=PL3tRBEVW0hiBSFOFhTC5wt75P2BES0rAo Edited By LIXIAN ► https://www.youtube.com/user/LixianTV Goodnight ► https://kenethdev.itch.io/goodnight Overtime ► https://turnip…	1292	3529496	FALSE
395	6	Markiplier	1	https://www.youtube.com/watch?v=cG26jVrue6k	2021-12-14	5886	199545	Happy’s Humble Burger Farm	Happy's Humble Burger Farm had a full release! What insanity awaits us in the kitchen of this terrifying restaurant? LISTEN TO DISTRACTIBLE ►► https://podlink.to/distractiblepodcast Play Happy's Humble Burger Farm ► https://store.steampowered.com/app/1433340/Happys_Humble_Burger_Farm/ Edited By ► https://twitter.com/rad_r And ► https://www.youtube.com/LixianTV Subscribe Today! ► http://bit.ly/Mar…	2482	5237683	FALSE
396	6	Markiplier	1	https://www.youtube.com/watch?v=cuJ1kHotED8	2021-12-13	5670	163472	Inscryption - Part 5	There's... so much more to Inscryption than I originally thought... LISTEN TO DISTRACTIBLE ►► https://podlink.to/distractiblepodcast Play Inscryption► https://store.steampowered.com/app/1092790/Inscryption/ Edited By ► https://www.youtube.com/LixianTV Awesome Games Playlist ► https://www.youtube.com/playlist?list=PL3tRBEVW0hiDAf0LeFLFH8S83JWBjvtqE Scary Games Playlist ► https://www.youtube.com/pl…	2469	3238526	FALSE
397	6	Markiplier	1	https://www.youtube.com/watch?v=i2nUF7mfuZ8	2021-12-11	10623	201363	Everything has to begin.	The Captain always goes down with the ship. This sneak peek of In Space with Markiplier premiered during the 2021 YouTube Streamy Awards (watch at yt.be/streamys)	47	2287489	FALSE
398	6	Markiplier	1	https://www.youtube.com/watch?v=V7WdPpqu9Q8	2021-12-10	9732	233701	Happy Game	Happy Game is indescribable... just watch it and you'll know what I mean. LISTEN TO DISTRACTIBLE ►► https://podlink.to/distractiblepodcast Play Happy Game ► https://store.steampowered.com/app/1206060/Happy_Game/ Edited By ► https://twitter.com/rad_r And ► https://www.youtube.com/LixianTV Awesome Games Playlist ► https://www.youtube.com/playlist?list=PL3tRBEVW0hiDAf0LeFLFH8S83JWBjvtqE Scary Games …	2776	5726099	FALSE
399	6	Markiplier	1	https://www.youtube.com/watch?v=gUGuU4aFHQ4	2021-12-09	2979	93708	Rogue Legacy 2	Use my Creator Code MARKIPLIER on the Epic Games Store to support me when you buy games like Rogue Legacy 2 ►► https://store.epicgames.com/markiplier/rogue-legacy-2 This video is an ad for Epic Games because I am an #EpicPartner! Check out our Podcast ► https://podlink.to/distractiblepodcast Edited By ► https://www.youtube.com/LixianTV Awesome Games Playlist ► https://www.youtube.com/playlist?lis…	2464	2291116	FALSE
400	6	Markiplier	1	https://www.youtube.com/watch?v=E5MHEf5USUM	2021-12-08	6144	195627	The Mortuary Assistant	Ever wondered what it would be like to be a mortician? Well now you can... LISTEN TO DISTRACTIBLE ►► https://podlink.to/distractiblepodcast Play The Mortuary Assistant ► https://store.steampowered.com/app/1295920/The_Mortuary_Assistant/ Edited By ► https://www.youtube.com/nerdfiction And ► https://www.youtube.com/LixianTV Awesome Games Playlist ► https://www.youtube.com/playlist?list=PL3tRBEVW0hi…	1902	4754283	FALSE
401	6	Markiplier	1	https://www.youtube.com/watch?v=C3NZLqRI06A	2021-12-07	7945	160313	Inscryption - Part 4	What's behind the door? What secret is this madman keeping in there? And what will you sacrifice to get inside? LISTEN TO DISTRACTIBLE ►► https://podlink.to/distractiblepodcast Play Inscryption► https://store.steampowered.com/app/1092790/Inscryption/ Edited By ► https://www.youtube.com/nerdfiction And ► https://www.youtube.com/LixianTV Awesome Games Playlist ► https://www.youtube.com/playlist?lis…	4171	4123955	TRUE
402	6	Markiplier	1	https://www.youtube.com/watch?v=P1JpRdeVC1A	2021-12-06	3616	133265	Claytown Horror	Claytown Horror is a game that turns your delightful childhood memories into ABSOLUTE NIGHTMARES!! Just don't listen to the whispers... LISTEN TO DISTRACTIBLE ►► https://podlink.to/distractiblepodcast Play Claytown Horror ► https://the-nightmare-jar.itch.io/clay-town-horror Edited By ► https://www.youtube.com/nerdfiction And ► https://www.youtube.com/LixianTV Awesome Games Playlist ► https://www.…	1149	2587800	FALSE
403	6	Markiplier	1	https://www.youtube.com/watch?v=zsGmYaVc9hU	2021-11-30	8434	171512	Inscryption - Part 3	The true master is finally revealed. Will I be able to defeat him? LISTEN TO DISTRACTIBLE ►► https://podlink.to/distractiblepodcast Play Inscryption► https://store.steampowered.com/app/1092790/Inscryption/ Edited By ► https://www.youtube.com/nerdfiction And ► https://www.youtube.com/LixianTV Awesome Games Playlist ► https://www.youtube.com/playlist?list=PL3tRBEVW0hiDAf0LeFLFH8S83JWBjvtqE Scary Ga…	3273	4019067	FALSE
404	6	Markiplier	1	https://www.youtube.com/watch?v=F4S2cALnxNg	2021-11-28	14199	313697	Maple County	I was just doing my dishes. When I heard about this game. That I must play. Play Maple County ► https://thornebaker.itch.io/maplecounty Edited By ► https://www.youtube.com/LixianTV The Mandela Catalogue ► https://www.youtube.com/watch?v=C8d12w6pMos	1239	5817104	FALSE
405	6	Markiplier	1	https://www.youtube.com/watch?v=NDGdfwQCpXs	2021-11-25	7211	178755	Inscryption - Part 2	The fisherman of is coming for you. He's got his hooks sunk in so deep you'll never escape... LISTEN TO DISTRACTIBLE ►► https://podlink.to/distractiblepodcast Play Inscryption► https://store.steampowered.com/app/1092790/Inscryption/ Edited By ► https://www.youtube.com/nerdfiction And ► https://www.youtube.com/LixianTV Awesome Games Playlist ► https://www.youtube.com/playlist?list=PL3tRBEVW0hiDAf0…	2488	4068936	FALSE
406	6	Markiplier	1	https://www.youtube.com/watch?v=S8ZueERWPH0	2021-11-23	3736	167739	BIGFOOT KNOWS NO MERCY!!	It doesn't matter how much you try to hide... if you step into BIGFOOT's forest he WILL find you! CHECK OUT OUR PODCAST ►► https://podlink.to/distractiblepodcast Play BIGFOOT ►► https://store.steampowered.com/app/509980/BIGFOOT/ Edited By ► https://www.youtube.com/nerdfiction And ► https://www.youtube.com/LixianTV Scary Games Playlist ► https://www.youtube.com/playlist?list=PL3tRBEVW0hiBSFOFhTC5w…	1602	4234298	FALSE
407	6	Markiplier	1	https://www.youtube.com/watch?v=G1lwWcXnDeg	2021-11-22	4670	115433	THIS MAN WILL CONSUME THE WORLD | Myth of Empires	Meet Mr. Moe. He is the one who will conquer the world of Myth of Empires... but only with your help! Join me in the game RIGHT HERE ►► https://click.fan/Markiplier-MoE Thank you to Angela Game for sponsoring this video! Edited by ► https://www.youtube.com/LixianTV Awesome Games Playlist ► https://www.youtube.com/playlist?list=PL3tRBEVW0hiDAf0LeFLFH8S83JWBjvtqE Happy Outro ► https://soundcloud.co…	2443	2539779	FALSE
408	6	Markiplier	1	https://www.youtube.com/watch?v=VxW84qnvZEc	2021-11-21	10384	289399	Inscryption	Inscryption is a MUST PLAY game. It's probably the spookiest card game you'll ever find with a DEEP mystery to solve. What secrets are in the cabin? LISTEN TO DISTRACTIBLE ►► https://podlink.to/distractiblepodcast Play Inscryption► https://store.steampowered.com/app/1092790/Inscryption/ Edited By ► https://www.youtube.com/nerdfiction And ► https://www.youtube.com/LixianTV Awesome Games Playlist ►…	3199	7188415	FALSE
409	6	Markiplier	1	https://www.youtube.com/watch?v=5yK5NxHhAnA	2021-11-20	6216	249031	60 Seconds! REATOMIZED	60 Seconds had an update about 3 years ago so in my usual timely fashion I'm gonna be the first to the scene with all the new content! LISTEN TO DISTRACTIBLE ►► https://podlink.to/distractiblepodcast Play 60 Seconds ► https://store.steampowered.com/app/1012880/60_Seconds_Reatomized/ Edited By ► https://twitter.com/rad_r And ► https://www.youtube.com/LixianTV Awesome Games Playlist ► https://www.y…	2674	6164896	FALSE
410	6	Markiplier	1	https://www.youtube.com/watch?v=_wtKe9Fq-eQ	2021-11-18	5687	221280	BIGFOOT is BACK	BIGFOOT has finally been updated with a complete overhaul from top to bottom! It's a whole new forest and a whole new monster! CHECK OUT OUR PODCAST ►► https://podlink.to/distractiblepodcast Play BIGFOOT ►► https://store.steampowered.com/app/509980/BIGFOOT/ Edited By ► https://www.youtube.com/nerdfiction And ► https://www.youtube.com/LixianTV Scary Games Playlist ► https://www.youtube.com/playlis…	1251	5420767	FALSE
411	6	Markiplier	1	https://www.youtube.com/watch?v=xinYwsqb1P0	2021-11-17	8438	224958	3 SCARY GAMES #78	Are you a Good Boy? Or are you a Bad Ben? 3 Scary Games is here to let you know! LISTEN TO DISTRACTIBLE ►► https://podlink.to/distractiblepodcast MORE Scary Games ► https://www.youtube.com/playlist?list=PL3tRBEVW0hiBSFOFhTC5wt75P2BES0rAo Edited By LIXIAN ► https://www.youtube.com/user/LixianTV Bad Ben ► https://corpsepile.itch.io/bad-ben Good Boy ► https://thealphagurlux.itch.io/good-boy Psycho-U…	2030	5041549	FALSE
412	6	Markiplier	1	https://www.youtube.com/watch?v=y4_GB3_Loi0	2021-11-15	6050	149187	ILASWPARSGFMTP #2	We're letting the wheel decide my fate once again! What glorious steam games with random chance pick for me today? LISTEN TO DISTRACTIBLE ►► https://podlink.to/distractiblepodcast Edited By ► https://www.youtube.com/nerdfiction Edited By ► https://twitter.com/rad_r And ► https://www.youtube.com/LixianTV Awesome Games Playlist ► https://www.youtube.com/playlist?list=PL3tRBEVW0hiDAf0LeFLFH8S83JWBjv…	1740	2666708	FALSE
413	6	Markiplier	1	https://www.youtube.com/watch?v=twvf_OsOo-o	2021-11-14	41810	545346	Memento Mori	All we have left are the memories.	296	3712935	FALSE
414	6	Markiplier	1	https://www.youtube.com/watch?v=ZMNaJfzUqS8	2021-11-12	3924	160283	SNAAAAAAAAAAIL!!! | Half Dead 3	Half Dead is back with another installment of the brutal Cube-inspired game! CHECK OUT OUR PODCAST ►► https://podlink.to/distractiblepodcast Play Half Dead 3 ► https://store.steampowered.com/app/1520380/HALF_DEAD_3/ Edited By ► https://www.youtube.com/nerdfiction Edited By ► https://twitter.com/rad_r And ► https://www.youtube.com/LixianTV Scary Games Playlist ► https://www.youtube.com/playlist?li…	2218	4810141	FALSE
415	6	Markiplier	1	https://www.youtube.com/watch?v=uk8Rhgw2jg8	2021-11-11	7108	199632	3 SCARY GAMES #77	The lesson of this 3 Scary Games is NEVER GET OUT OF BED AT MIDNIGHT!! LISTEN TO DISTRACTIBLE ►► https://podlink.to/distractiblepodcast MORE Scary Games ► https://www.youtube.com/playlist?list=PL3tRBEVW0hiBSFOFhTC5wt75P2BES0rAo Edited By LIXIAN ► https://www.youtube.com/user/LixianTV Deadly Night ► https://cubytegames.itch.io/deadly-night Midnight Snack ► https://bricchi.itch.io/midnight-snack Ne…	2543	5058633	FALSE
416	6	Markiplier	1	https://www.youtube.com/watch?v=_8_kHyWjFgE	2021-11-07	3224	106153	WE WIN! YOU LOSE!! | Haunt Chaser	WE FINALLY DID IT! Take THAT you stupid ghost! CHECK OUT OUR PODCAST ►► https://podlink.to/distractiblepodcast Play Haunt Chaser ►► https://store.steampowered.com/app/1450180/Haunt_Chaser/ Edited By ► https://www.youtube.com/nerdfiction And ► https://www.youtube.com/LixianTV Scary Games Playlist ► https://www.youtube.com/playlist?list=PL3tRBEVW0hiBSFOFhTC5wt75P2BES0rAo Horror Outro ► https://soun…	1274	2181983	FALSE
417	6	Markiplier	1	https://www.youtube.com/watch?v=qtqPung9G4Y	2021-11-05	8918	250676	EVERYTHING WILL KILL YOU | Shut In	Shut In is a pixelated horror game that explores the most terrifying world of all... YOUR OWN MIND!! Play Shut In ► https://hiddentrack.itch.io/shut-in Edited By ► https://twitter.com/rad_r And ► https://www.youtube.com/LixianTV Scary Games Playlist ► https://www.youtube.com/playlist?list=PL3tRBEVW0hiBSFOFhTC5wt75P2BES0rAo Horror Outro ► https://soundcloud.com/shurkofficial/haunted	5292	8725898	TRUE
418	6	Markiplier	1	https://www.youtube.com/watch?v=vvDMS22vwuo	2021-11-03	3216	108187	ROFLEEMO MY BELOVED!! | Voidtrain	Oh my goodness would you look at Rofleemo! The cutest thing we've seen yet! Play Voidtrain ►► https://store.epicgames.com/markiplier/voidtrain Check out our Podcast ►► https://podlink.to/distractiblepodcast Edited By ► https://www.youtube.com/nerdfiction And ► https://www.youtube.com/LixianTV Awesome Games Playlist ► https://www.youtube.com/playlist?list=PL3tRBEVW0hiDAf0LeFLFH8S83JWBjvtqE Happy O…	1664	2184113	FALSE
419	6	Markiplier	1	https://www.youtube.com/watch?v=BobTSkR6LgE	2021-11-02	2432	99046	INTO THE BASEMENT... | Haunt Chaser	The basement is a very fun and pleasant place to be... very fun... very pleasant.... CHECK OUT OUR PODCAST ►► https://podlink.to/distractiblepodcast Play Haunt Chaser ►► https://store.steampowered.com/app/1450180/Haunt_Chaser/ Edited By ► https://www.youtube.com/nerdfiction And ► https://www.youtube.com/LixianTV Scary Games Playlist ► https://www.youtube.com/playlist?list=PL3tRBEVW0hiBSFOFhTC5wt7…	1684	2337402	FALSE
420	6	Markiplier	1	https://www.youtube.com/watch?v=j69BNb7bbNY	2021-10-31	14126	164486	HuniePop 2: MEGA EPISODE	A video HALF A YEAR in the making! It's finally time to finish HuniePop 2 and it all happens in one GIANT MEGA EPISODE!! LISTEN TO DISTRACTIBLE ►► https://podlink.to/distractiblepodcast Edited By ► https://www.youtube.com/nerdfiction Edited By ► https://twitter.com/rad_r And ► https://www.youtube.com/LixianTV Subscribe Today! ► http://bit.ly/Markiplier Awesome Games Playlist ► https://www.youtube…	12928	4775776	TRUE
421	6	Markiplier	1	https://www.youtube.com/watch?v=2iBClIJd6gQ	2021-10-30	4403	129132	Back 4 Blood	Use my Creator Code MARKIPLIER on the Epic Games Store to support me when you buy games like Back 4 Blood ►► https://store.epicgames.com/markiplier/back-4-blood This video is an ad for Epic Games because I am an #EpicPartner! Check out our Podcast ► https://podlink.to/distractiblepodcast Edited By ► https://www.youtube.com/LixianTV Awesome Games Playlist ► https://www.youtube.com/playlist?list=PL…	2853	4096395	FALSE
422	6	Markiplier	1	https://www.youtube.com/watch?v=d04HPPK-ZeQ	2021-10-27	2935	103695	WORKING "PERFECTLY" | Voidtrain	Sometimes you just gotta talk through your problems... Play Voidtrain ►► https://store.epicgames.com/markiplier/voidtrain Check out our Podcast ►► https://podlink.to/distractiblepodcast Edited By ► https://www.youtube.com/nerdfiction And ► https://www.youtube.com/LixianTV Awesome Games Playlist ► https://www.youtube.com/playlist?list=PL3tRBEVW0hiDAf0LeFLFH8S83JWBjvtqE Happy Outro ► https://soundc…	1607	2137100	FALSE
423	6	Markiplier	1	https://www.youtube.com/watch?v=3jhOK-FzQHU	2021-10-25	3345	130818	HE'S RIGHT BEHIND YOU!! | Haunt Chaser	Ready to hunt down some ghosts? Or maybe it's the other way around... Play Haunt Chaser ►► https://store.steampowered.com/app/1450180/Haunt_Chaser/ Check out our Podcast ►► https://podlink.to/distractiblepodcast Edited By ► https://twitter.com/rad_r And ► https://www.youtube.com/LixianTV Awesome Games Playlist ► https://www.youtube.com/playlist?list=PL3tRBEVW0hiDAf0LeFLFH8S83JWBjvtqE Happy Outro …	1194	2925087	FALSE
424	6	Markiplier	1	https://www.youtube.com/watch?v=-2tkPwJc_Nw	2021-10-22	4011	147288	NOW WITH MORE IDIOTS | Voidtrain	Voidtrain is back with even more idiots! To be clear, Bob and Wade are the idiots... not me... Play Voidtrain ►► https://store.epicgames.com/markiplier/voidtrain Check out our Podcast ►► https://podlink.to/distractiblepodcast Edited By ► https://www.youtube.com/nerdfiction And ► https://www.youtube.com/LixianTV Awesome Games Playlist ► https://www.youtube.com/playlist?list=PL3tRBEVW0hiDAf0LeFLFH8…	1610	3260881	FALSE
425	6	Markiplier	1	https://www.youtube.com/watch?v=cBXdLCWRUk8	2021-10-21	7135	180537	Alchemist Simulator	This is Potion Craft, an Alchemy Simulator where you, the Alchemist, make any potion you want! LISTEN TO DISTRACTIBLE ►► https://podlink.to/distractiblepodcast Play Potion Craft ► https://store.steampowered.com/app/1210320/Potion_Craft_Alchemist_Simulator/ Check Out My WEBSITE!! ► https://markiplier.com/ Edited By ► https://www.youtube.com/nerdfiction And ► https://www.youtube.com/LixianTV Subscr…	1536	3367802	FALSE
426	6	Markiplier	1	https://www.youtube.com/watch?v=RKQGRPoDV_I	2021-10-20	29765	714637	Poppy Playtime	Poppy Playtime is a different breed of scary game... A terrifying world with horrifying creatures and they're all trying to find you. LISTEN TO DISTRACTIBLE ►► https://podlink.to/distractiblepodcast Play Poppy Playtime ► https://store.steampowered.com/app/1721470/Poppy_Playtime/ Scary Games Playlist ► https://www.youtube.com/playlist?list=PL3tRBEVW0hiBSFOFhTC5wt75P2BES0rAo Horror Outro ► https://…	2005	19050637	FALSE
427	6	Markiplier	1	https://www.youtube.com/watch?v=UGnMb5vnpDY	2021-10-19	8798	222796	Tealerland	It's been a while since I played a Five Nights at Freddy's Fan Game so let's explore Tealerland! LISTEN TO DISTRACTIBLE ►► https://podlink.to/distractiblepodcast Play Tealerland ► https://gamejolt.com/games/TEALERLAND/466109 Edited By ► https://www.youtube.com/LixianTV Scary Games Playlist ► https://www.youtube.com/playlist?list=PL3tRBEVW0hiBSFOFhTC5wt75P2BES0rAo Horror Outro ► https://soundcloud…	1848	4490032	FALSE
428	6	Markiplier	1	https://www.youtube.com/watch?v=NAXhz1GPBcw	2021-10-17	7270	145953	Lawn Mowing Simulator	Ever wanted to mow a lawn? Ever dream of just having a lawn to mow? LISTEN TO DISTRACTIBLE ►► https://podlink.to/distractiblepodcast Play Lawn Mowing Simulator ► https://store.steampowered.com/app/1480560/Lawn_Mowing_Simulator/ Check Out My WEBSITE!! ► https://markiplier.com/ Edited By ► https://twitter.com/rad_r And ► https://www.youtube.com/LixianTV Subscribe Today! ► http://bit.ly/Markiplier A…	1318	3371708	FALSE
429	6	Markiplier	1	https://www.youtube.com/watch?v=BUHRUezih4s	2021-10-15	5686	144975	Kyle is Famous	I didn't expect this game to be as funny as it was... if only I could complete it! LISTEN TO DISTRACTIBLE ►► https://podlink.to/distractiblepodcast Play Kyle is Famous ► https://store.steampowered.com/app/1186740/Kyle_is_Famous_Complete_Edition/ Edited By LIXIAN ► https://www.youtube.com/user/LixianTV Follow my Instagram ► http://instagram.com/markiplier Follow me on Twitter ► https://twitter.com…	1515	2494981	FALSE
430	6	Markiplier	1	https://www.youtube.com/watch?v=XCuui9_-u4o	2021-10-14	6285	135796	BILLIONS OF ZOMBIES	More than a lot... now there are BILLIONS of zombies! Get ready for PAIN! LISTEN TO DISTRACTIBLE ►► https://podlink.to/distractiblepodcast MY COMFY CLOTHES ► https://cloakbrand.com/ Play They Are Billions ► https://store.steampowered.com/app/644930/They_Are_Billions/ Edited By ► https://www.youtube.com/LixianTV Subscribe Today! ► http://bit.ly/Markiplier Awesome Games Playlist ► https://www.youtu…	1611	2880500	FALSE
431	6	Markiplier	1	https://www.youtube.com/watch?v=wp5vAdUf9ME	2021-10-13	12927	196307	WELL THAT'S TERRIFYING... | Bloodwash	You're never gonna get those stains out... LISTEN TO DISTRACTIBLE ►► https://podlink.to/distractiblepodcast Play Bloodwash ► https://store.steampowered.com/app/1598160/Bloodwash/ Edited By ► https://www.youtube.com/nerdfiction And ► https://www.youtube.com/LixianTV Subscribe Today! ► http://bit.ly/Markiplier Scary Games Playlist ► https://www.youtube.com/playlist?list=PL3tRBEVW0hiBSFOFhTC5wt75P2B…	3173	4867810	FALSE
432	6	Markiplier	1	https://www.youtube.com/watch?v=2i31axJ1L9E	2021-10-11	7787	197190	3 SCARY GAMES #76	Oh what I would give for a scary game in these trying times... LISTEN TO DISTRACTIBLE ►► https://podlink.to/distractiblepodcast MORE Scary Games ► https://www.youtube.com/playlist?list=PL3tRBEVW0hiBSFOFhTC5wt75P2BES0rAo Edited By LIXIAN ► https://www.youtube.com/user/LixianTV Buff Imposter ► https://moustachebanana.itch.io/buff-imposter Dying of Thirst ► https://pizza-party.itch.io/dying-of-thirs…	1574	4337747	FALSE
433	6	Markiplier	1	https://www.youtube.com/watch?v=LW2Wr3GB4XI	2021-10-09	5745	151186	Prison Simulator	Ever wanted to go to prison? NO?! Well that's actually a reasonable opinion. Play Prison Simulator ►► https://store.steampowered.com/app/842180/Prison_Simulator/ LISTEN TO DISTRACTIBLE ►► https://podlink.to/distractiblepodcast Edited By ► https://www.youtube.com/LixianTV Edited By ► https://twitter.com/rad_r Subscribe Today! ► http://bit.ly/Markiplier Awesome Games Playlist ► https://www.youtube.…	2045	4089015	FALSE
434	6	Markiplier	1	https://www.youtube.com/watch?v=5gFeKePa8c0	2021-10-08	10049	245164	Gas Station Simulator	So you sold everything you owned to buy a gas station in the middle of nowhere... what are you some kind of GENIUS?! Play Gas Station Simulator ►► https://store.steampowered.com/app/1149620/Gas_Station_Simulator/ LISTEN TO DISTRACTIBLE ►► https://podlink.to/distractiblepodcast Edited By ► https://www.youtube.com/LixianTV Subscribe Today! ► http://bit.ly/Markiplier Awesome Games Playlist ► https:/…	2395	6514208	FALSE
435	6	Markiplier	1	https://www.youtube.com/watch?v=n_zQR6c3Dfk	2021-10-06	7960	199651	3 SCARY GAMES #75	Watch out for BUFF IMPOSTER in the latest episode of 3 Scary Games! LISTEN TO DISTRACTIBLE ►► https://podlink.to/distractiblepodcast MORE Scary Games ► https://www.youtube.com/playlist?list=PL3tRBEVW0hiBSFOFhTC5wt75P2BES0rAo Edited By LIXIAN ► https://www.youtube.com/user/LixianTV Buff Imposter ► https://moustachebanana.itch.io/buff-imposter Dying of Thirst ► https://pizza-party.itch.io/dying-of-…	2407	4853432	FALSE
436	6	Markiplier	1	https://www.youtube.com/watch?v=GKIC_kqb8dk	2021-10-03	11960	298969	Drug Dealer Simulator	Ever wanted to experience the glorious life of drug dealer? Well here's a simulator game just for you! Play Drug Dealer Simulator ►► https://store.steampowered.com/app/682990/Drug_Dealer_Simulator/ LISTEN TO DISTRACTIBLE ►► https://podlink.to/distractiblepodcast Edited By ► https://www.youtube.com/LixianTV Subscribe Today! ► http://bit.ly/Markiplier Awesome Games Playlist ► https://www.youtube.co…	2301	7184874	FALSE
437	6	Markiplier	1	https://www.youtube.com/watch?v=2Fq3lL8295A	2021-10-01	11857	152491	A LOT OF ZOMBIES	Get ready to face A LOT OF ZOMBIES in World War Z... the game with A LOT OF ZOMBIES! Use my Creator Code MARKIPLIER on the Epic Games Store to support me when you buy games like World War Z ►► https://store.epicgames.com/markiplier/world-war-z This video is an ad for Epic Games because I am an #EpicPartner! Edited By ► https://www.youtube.com/LixianTV LISTEN TO DISTRACTIBLE ► https://podlink.to/d…	1632	3048619	FALSE
438	6	Markiplier	1	https://www.youtube.com/watch?v=wHBikjSGfaw	2021-09-30	10666	179480	BEECOME THE BEE | Bee Simulator	Do ya like jazz? Play Bee Simulator ►► https://store.epicgames.com/markiplier/bee-simulator LISTEN TO DISTRACTIBLE ►► https://podlink.to/distractiblepodcast Edited By ► https://www.youtube.com/LixianTV Subscribe Today! ► http://bit.ly/Markiplier Awesome Games Playlist ► https://www.youtube.com/playlist?list=PL3tRBEVW0hiDAf0LeFLFH8S83JWBjvtqE Happy Outro ► https://soundcloud.com/hielia/minimusicma…	1689	3103270	FALSE
439	6	Markiplier	1	https://www.youtube.com/watch?v=BXVP3OcKQ40	2021-09-28	6717	156755	GET OUT OF THE HOUSE!! | Murder House	Is this game telling me to murder a house? Or is the house the murderer? LISTEN TO DISTRACTIBLE ►► https://podlink.to/distractiblepodcast Play Murder House ► https://store.steampowered.com/app/1064460/Murder_House/ Check Out My WEBSITE!! ► https://markiplier.com/ Edited By ► https://www.youtube.com/nerdfiction And ► https://www.youtube.com/LixianTV Subscribe Today! ► http://bit.ly/Markiplier Scar…	1412	2613853	FALSE
440	6	Markiplier	1	https://www.youtube.com/watch?v=JPm_0A1Rz-Q	2021-09-27	3580	92366	THE END OF SPOOKY | Spooky's Jump Scare Mansion: The Doll House - Part 3	We venture deeper into the haunted terrifying mansion... how many more jump scares will we find? Play The Game ► https://store.steampowered.com/app/1390840/Spookys_Jump_Scare_Mansion__The_Doll_House/ Edited By ► https://www.youtube.com/nerdfiction And ► https://www.youtube.com/LixianTV Subscribe Today! ► http://bit.ly/Markiplier Awesome Games Playlist ► https://www.youtube.com/playlist?list=PL3tR…	1181	1535344	FALSE
441	6	Markiplier	1	https://www.youtube.com/watch?v=qOsG9EQsFi8	2021-09-26	22599	125324	OH SO SATISFYING | PowerWash Simulator - Part 10	There's been yet another update to PowerWash Simulator! LISTEN TO DISTRACTIBLE ►► https://podlink.to/distractiblepodcast Play PowerWash Simulator ► https://store.steampowered.com/app/1290000/PowerWash_Simulator/ Edited By ► https://twitter.com/rad_r And ► https://www.youtube.com/LixianTV Awesome Games Playlist ► https://www.youtube.com/playlist?list=PL3tRBEVW0hiDAf0LeFLFH8S83JWBjvtqE Happy Outro …	2069	2274908	FALSE
442	6	Markiplier	1	https://www.youtube.com/watch?v=r1aiLuVMk6s	2021-09-25	2843	92890	Spooky's Jump Scare Mansion: The Doll House - Part 2	We venture deeper into the haunted terrifying mansion... how many more jump scares will we find? Play The Game ► https://store.steampowered.com/app/1390840/Spookys_Jump_Scare_Mansion__The_Doll_House/ Edited By ► https://twitter.com/rad_r And ► https://www.youtube.com/LixianTV Subscribe Today! ► http://bit.ly/Markiplier Awesome Games Playlist ► https://www.youtube.com/playlist?list=PL3tRBEVW0hiDAf…	1469	1791047	FALSE
443	6	Markiplier	1	https://www.youtube.com/watch?v=8w7chA9Wnuw	2021-09-24	29158	674439	Try Not To Laugh Challenge #24	It's another Try Not To Laugh challenge! It's only been a couple years since the last Don't Laugh so... lots of funny videos to catch up on! LISTEN TO DISTRACTIBLE ►► https://podlink.to/distractiblepodcast MORE Try Not To Laugh► https://www.youtube.com/playlist?list=PL3tRBEVW0hiDASYbDpMYOzbuWlg18O7Wa Follow my Instagram ► http://instagram.com/markiplier Follow me on Twitter ► https://twitter.com/…	637	11872594	FALSE
444	6	Markiplier	1	https://www.youtube.com/watch?v=94tPMvldIXo	2021-09-23	3506	142946	Spooky's Jump Scare Mansion: The Doll House - Part 1	Spooky's House of Jump Scares (aka Spooky's Jump Scare Mansion) has some new DLC that I'm so excited (terrified) to play! Play The Game ► https://store.steampowered.com/app/1390840/Spookys_Jump_Scare_Mansion__The_Doll_House/ Edited By ► https://twitter.com/rad_r And ► https://www.youtube.com/LixianTV Subscribe Today! ► http://bit.ly/Markiplier Awesome Games Playlist ► https://www.youtube.com/play…	1423	2623029	FALSE
445	6	Markiplier	1	https://www.youtube.com/watch?v=OKhhn7xTWgY	2021-09-21	4667	132464	BLOODY VIOLENT RAGE | Super Meat Boy: Forever	It's been a while since Super Meat Boy has been a thing on my channel! A VERY VERY long time! Only true fans know about my OTHER channel... MY OTHER CHANNEL ► https://www.youtube.com/user/markiplierTWITCH Edited By ► https://www.youtube.com/nerdfiction And ► https://www.youtube.com/LixianTV Subscribe Today! ► http://bit.ly/Markiplier Awesome Games Playlist ► https://www.youtube.com/playlist?list=…	1004	1866514	FALSE
446	6	Markiplier	1	https://www.youtube.com/watch?v=SXgJ4Oq7CVw	2021-09-19	16252	148862	heh.exe	30	166	1456827	FALSE
447	6	Markiplier	1	https://www.youtube.com/watch?v=f8JvkOGxvOM	2021-09-19	20398	276909	heh	happy 30 million everybody!	262	2075745	FALSE
448	6	Markiplier	1	https://www.youtube.com/watch?v=Ef-5VQjfz1I	2021-09-14	6449	198664	SURPRISINGLY SCARY | Burger & Frights	Burger & Frights is an awesome and unexpected horror game that you're gonna love! LISTEN TO DISTRACTIBLE ►► https://podlink.to/distractiblepodcast Play The Game ► https://donitz.itch.io/burger-frights Edited By ► https://www.youtube.com/LixianTV Scary Games Playlist ► https://www.youtube.com/playlist?list=PL3tRBEVW0hiBSFOFhTC5wt75P2BES0rAo Follow my Instagram ► http://instagram.com/markiplier Fol…	1074	3621305	FALSE
449	6	Markiplier	1	https://www.youtube.com/watch?v=WqncY2XTS1I	2021-09-13	8699	139336	THE SPOOKIEST DOOT | Trumpets	Have you ever heard a DOOT in the middle of the night? LISTEN TO DISTRACTIBLE ►► https://podlink.to/distractiblepodcast Edited By ► https://www.youtube.com/LixianTV Scary Games Playlist ► https://www.youtube.com/playlist?list=PL3tRBEVW0hiBSFOFhTC5wt75P2BES0rAo Follow my Instagram ► http://instagram.com/markiplier Follow me on Twitter ► https://twitter.com/markiplier Like me on Facebook ► https://…	743	2143149	FALSE
450	6	Markiplier	1	https://www.youtube.com/watch?v=pJuN1I-2238	2021-09-09	3821	107769	Voidtrain - Part 2	Use my Creator Code MARKIPLIER on the Epic Games Store to support me when you claim games like Voidtrain►► https://store.epicgames.com/markiplier/voidtrain This video is an ad for Epic Games because I am an #EpicPartner! Edited By ► https://www.youtube.com/nerdfiction Edited By ► https://twitter.com/rad_r Subscribe Today! ► http://bit.ly/Markiplier Awesome Games Playlist ► https://www.youtube.com…	1417	1948083	FALSE
451	6	Markiplier	1	https://www.youtube.com/watch?v=gM7NJWfonNE	2021-09-08	3317	116557	DON'T GO TO GRANDMA'S HOUSE... | Nocturnal Visit	I'm not here to tell you how to live your life but maybe you don't want to go inside that house... Play Nocturnal Visit ► https://moi0210.itch.io/nocturnal-visit And ► https://www.youtube.com/LixianTV Scary Games Playlist ► https://www.youtube.com/playlist?list=PL3tRBEVW0hiBSFOFhTC5wt75P2BES0rAo Horror Outro ► https://soundcloud.com/shurkofficial/haunted	509	2044691	FALSE
452	6	Markiplier	1	https://www.youtube.com/watch?v=LKmdhiSPw-E	2021-09-06	19562	336950	hello friends	Why hello there. Quite a few months it's been! In Space With Markiplier is on the way and I can't wait for you to see it. It's been such a treat to work on these bigger projects but also I can't wait to get back home and get back to making regular videos for you guys. It's been quite a whirlwind but it's almost time to come home! Very happy.	292	3005957	FALSE
453	6	Markiplier	1	https://www.youtube.com/watch?v=siixx4kZrDQ	2021-09-03	22252	325260	Everything has to end.	Space is So Cool Instrumental By @schmoyoho ► https://www.youtube.com/user/schmoyoho	46	3983139	FALSE
454	6	Markiplier	1	https://www.youtube.com/watch?v=8hhcF1PQIak	2021-09-02	9315	181823	THIS GAME IS AMAZING!! | Voidtrain	Use my Creator Code MARKIPLIER on the Epic Games Store to support me when you claim games like Voidtrain►► https://store.epicgames.com/markiplier/voidtrain This video is an ad for Epic Games because I am an #EpicPartner! Edited By ► https://www.youtube.com/nerdfiction Edited By ► https://twitter.com/rad_r Subscribe Today! ► http://bit.ly/Markiplier Awesome Games Playlist ► https://www.youtube.com…	1674	3089505	FALSE
455	6	Markiplier	1	https://www.youtube.com/watch?v=jbRKNkBLipE	2021-08-30	6592	147604	1 NIGHT OF SPOOPS | Security Booth	Dog Days by Liam Cobb ►► https://cloakbrand.com Ever wanted to be a security guard in a horror game? NO! YOU DON'T WANT THAT! EVER! Scary Games Playlist ► https://www.youtube.com/playlist?list=PL3tRBEVW0hiBSFOFhTC5wt75P2BES0rAo	1072	2556427	FALSE
456	6	Markiplier	1	https://www.youtube.com/watch?v=vw153rXg_qc	2021-08-26	9802	202486	3 SCARY GAMES #74	You will enjoy these scary games... I know you will... LISTEN TO DISTRACTIBLE ►► https://podlink.to/distractiblepodcast MORE Scary Games ► https://www.youtube.com/playlist?list=PL3tRBEVW0hiBSFOFhTC5wt75P2BES0rAo Follow my Instagram ► http://instagram.com/markiplier Follow me on Twitter ► https://twitter.com/markiplier Like me on Facebook ► https://www.facebook.com/markiplier Join us on Reddit! ► …	2178	5101396	FALSE
457	6	Markiplier	1	https://www.youtube.com/watch?v=aFnfwLSLvns	2021-08-25	6122	169573	ACTUALLY KINDA EPIC?! | Totally Accurate Battle Simulator	Ever wanted to simulate your own totally accurate battles? Well it's never been a better time to do exactly thus! Play TABS ►► https://store.epicgames.com/markiplier/totally-accurate-battle-simulator LISTEN TO DISTRACTIBLE ►► https://podlink.to/distractiblepodcast Edited By ► https://twitter.com/rad_r And ► https://www.youtube.com/LixianTV Subscribe Today! ► http://bit.ly/Markiplier Awesome Games…	1193	3079221	FALSE
458	6	Markiplier	1	https://www.youtube.com/watch?v=zWlBz6IpDVA	2021-08-24	10607	230569	MY WORST NIGHTMARE | Mannequin House	I think you all know by now that I really don't like mannequins... so this game is pretty much my worst nightmare come to life... LISTEN TO DISTRACTIBLE ►► https://podlink.to/distractiblepodcast MORE Scary Games ► https://www.youtube.com/playlist?list=PL3tRBEVW0hiBSFOFhTC5wt75P2BES0rAo Edited By ► https://www.youtube.com/nerdfiction	1307	4825174	FALSE
459	6	Markiplier	1	https://www.youtube.com/watch?v=fz5OqFbpd9k	2021-08-23	4911	133531	GOTTA MAKE IT LAST... | PowerWash Simulator - Part 9	There's just a few things left to clean in PowerWash Simulator... let's make it last shall we? LISTEN TO DISTRACTIBLE ►► https://podlink.to/distractiblepodcast Play PowerWash Simulator ► https://store.steampowered.com/app/1290000/PowerWash_Simulator/ Edited By ► https://twitter.com/rad_r And ► https://www.youtube.com/LixianTV Awesome Games Playlist ► https://www.youtube.com/playlist?list=PL3tRBEV…	1388	2408809	FALSE
460	6	Markiplier	1	https://www.youtube.com/watch?v=9KJevfk-6Iw	2021-08-22	5691	333181	The Story of How I Snuck Out of the House for LOVE	LISTEN TO THE FULL STORY HERE ►► https://open.spotify.com/episode/1jehH2ie9p34zgtYJLJYG6?si=-gabltayRPiXXIVLxWUb9A&dl_branch=1 Watch as teen Mark fumbles his way out of the house to go see a movie with "Smithers"! Animated by Kayroos ► https://twitter.com/kayroos_ Listen to MORE Stories Here ► https://podlink.to/distractiblepodcast	282	4451526	FALSE
461	6	Markiplier	1	https://www.youtube.com/watch?v=jcRTcXigJ84	2021-08-21	6801	190215	THERE'S A DARK SECRET...?? | People Playground	I knew something shady was going on in People Playground... There's a secret buried underneath all the bodies of this game... Edited By ► https://www.youtube.com/nerdfiction And ► https://www.youtube.com/user/LixianTV Play People Playground ► https://store.steampowered.com/app/1118200/People_Playground/ Awesome Games Playlist ► https://www.youtube.com/playlist?list=PL3tRBEVW0hiDAf0LeFLFH8S83JWBjv…	1191	4065412	FALSE
462	6	Markiplier	1	https://www.youtube.com/watch?v=yVq3MQSUNmk	2021-08-17	10930	287267	I Let a Sketchy Website Pick a Random Steam Game for Me to Play	Choosing is overrated! Let's let FATE decide what game I'm gonna play on steam today! LISTEN TO DISTRACTIBLE ►► https://podlink.to/distractiblepodcast MY COMFY CLOTHES ► https://cloakbrand.com/ SUPPORT THE CHANNEL ► https://www.youtube.com/markiplier/join Check Out My WEBSITE!! ► https://markiplier.com/ Edited By ► https://www.youtube.com/nerdfiction Edited By ► https://twitter.com/rad_r And ► ht…	1018	4699890	FALSE
463	6	Markiplier	1	https://www.youtube.com/watch?v=K_4CkR_uVEw	2021-08-15	5295	102352	THE NEED FOR SPEED!! | Power Wash Simulator - Part 8	It's time for PowerWash Simulator's official CHALLENGE MODE!! Who is the fastest washer in the west? LISTEN TO DISTRACTIBLE ►► https://podlink.to/distractiblepodcast Play PowerWash Simulator ► https://store.steampowered.com/app/1290000/PowerWash_Simulator/ Edited By ► https://twitter.com/rad_r And ► https://www.youtube.com/LixianTV Awesome Games Playlist ► https://www.youtube.com/playlist?list=PL…	1090	1588524	FALSE
464	6	Markiplier	1	https://www.youtube.com/watch?v=M9kl5wyEUf0	2021-08-14	7242	199302	GO FOR THE CROTCH!! | Totally Accurate Battle Simulator	Ever wanted to simulate your own totally accurate battles? Well it's never been a better time to do exactly thus! Play TABS ►► https://store.epicgames.com/markiplier/totally-accurate-battle-simulator LISTEN TO DISTRACTIBLE ►► https://podlink.to/distractiblepodcast Edited By ► https://twitter.com/rad_r And ► https://www.youtube.com/LixianTV Subscribe Today! ► http://bit.ly/Markiplier Awesome Games…	1078	3479495	FALSE
465	6	Markiplier	1	https://www.youtube.com/watch?v=Of8kY4mgZYM	2021-08-13	8241	157622	Locked Up	I'M NOT LOCKED UP WITH YOU! I'M LOCKED UP WITH ME!! LISTEN TO DISTRACTIBLE ►► https://podlink.to/distractiblepodcast Edited By ► https://twitter.com/rad_r And ► https://www.youtube.com/LixianTV	3209	4611532	FALSE
466	6	Markiplier	1	https://www.youtube.com/watch?v=MlwSXVosmCQ	2021-08-11	7145	140186	A RELAXED RAGE | PowerWash Simulator - Part 7	Turns out that it's no longer time to get any relaxation from PowerWash Simulator! WHO KNEW?! LISTEN TO DISTRACTIBLE ►► https://podlink.to/distractiblepodcast Play PowerWash Simulator ► https://store.steampowered.com/app/1290000/PowerWash_Simulator/ Edited By ► https://twitter.com/rad_r And ► https://www.youtube.com/LixianTV Awesome Games Playlist ► https://www.youtube.com/playlist?list=PL3tRBEVW…	1884	2735618	FALSE
467	6	Markiplier	1	https://www.youtube.com/watch?v=1rfezNp2NNc	2021-08-08	7889	181959	3 SCARY GAMES #73	3 Scary Games is back with even more spooks to keep you awake tonight! Edited By ► https://www.youtube.com/LixianTV Whitehaven ► https://somnambulist-games.itch.io/whitehaven-prologue Walking Home Alone ► https://larsson24.itch.io/walking-home-alone Lights Off! ► https://thedollargamestore.itch.io/lights-off The Whitetail Incident ► https://blakemckinnonproductions.itch.io/thewhitetailincident Sc…	1553	4009724	FALSE
468	6	Markiplier	1	https://www.youtube.com/watch?v=BhCVbVnPy5s	2021-08-07	8835	175469	SO MANY SCARES | Find Yourself	Find Yourself is a surprisingly scary game full of so many scares that I didn't know which way to even turn! LISTEN TO DISTRACTIBLE ►► https://podlink.to/distractiblepodcast PLAY THE GAME ► https://itch.io/s/47120/find-yourself Edited By ► https://www.youtube.com/nerdfiction Edited By ► https://twitter.com/rad_r And ► https://www.youtube.com/LixianTV Subscribe Today! ► http://bit.ly/Markiplier Sc…	2037	3828999	FALSE
469	6	Markiplier	1	https://www.youtube.com/watch?v=jbYl5pp77uw	2021-08-04	11976	163029	CLEAN COMES AT SUCH A HEAVY PRICE... | PowerWash Simulator - Part 6	The power washer screams... and it screams for me! LISTEN TO DISTRACTIBLE ►► https://podlink.to/distractiblepodcast Play PowerWash Simulator ► https://store.steampowered.com/app/1290000/PowerWash_Simulator/ Edited By ► https://twitter.com/rad_r And ► https://www.youtube.com/LixianTV Awesome Games Playlist ► https://www.youtube.com/playlist?list=PL3tRBEVW0hiDAf0LeFLFH8S83JWBjvtqE Happy Outro ► htt…	1888	3512629	FALSE
470	6	Markiplier	1	https://www.youtube.com/watch?v=WthLgkNTpxs	2021-08-02	6202	164458	Bridge Constructor but with Zombies	Use my Creator Code MARKIPLIER on the Epic Games Store to support me when you claim games like Bridge Constructor ►► https://store.epicgames.com/markiplier/bridge-constructor-the-walking-dead This video is an ad for Epic Games because I am an #EpicPartner! Edited By ► https://twitter.com/rad_r And ► https://www.youtube.com/LixianTV Awesome Games Playlist ► https://www.youtube.com/playlist?list=PL…	2276	3617628	FALSE
471	6	Markiplier	1	https://www.youtube.com/watch?v=qV1N-L5ut4k	2021-08-01	19763	261131	Watching the Scariest Video on YouTube	Also it's the grand debut of the laundroffice which will be our new home. Watch the House Tour ► https://www.youtube.com/watch?v=qWXnt2Z2D1E	939	3909226	FALSE
472	6	Markiplier	1	https://www.youtube.com/watch?v=RLPzFlQM59Y	2021-07-30	8225	195534	THE END...? | The Forest	Is it... over? Has The Forest finally come to an end? We finally find Bob's son Timmy that he cares about so much but... is he ok? What other secrets are hidden in this facility? LISTEN TO DISTRACTIBLE ►► https://podlink.to/distractiblepodcast The Forest Playlist ► https://www.youtube.com/playlist?list=PL3tRBEVW0hiDZIo5a_jS6oLCvQAdLfP1n WADE ► https://www.youtube.com/user/LordMinion777 BOB ► http…	2171	4627999	FALSE
473	6	Markiplier	1	https://www.youtube.com/watch?v=35_lQj25sbI	2021-07-29	14779	198542	YOU CAN ROTATE THE NOZZLE!! | PowerWash Simulator - Part 5	Why didn't anyone tell me you could rotate the nozzle! This makes Power Washing things so much easier! LISTEN TO DISTRACTIBLE ►► https://podlink.to/distractiblepodcast Play PowerWash Simulator ► https://store.steampowered.com/app/1290000/PowerWash_Simulator/ Edited By ► https://twitter.com/rad_r And ► https://www.youtube.com/LixianTV Awesome Games Playlist ► https://www.youtube.com/playlist?list=…	2100	3523210	FALSE
474	6	Markiplier	1	https://www.youtube.com/watch?v=cnujDZaCOQQ	2021-07-28	6677	145751	Buddy Simulator	Ever wanted a buddy? Well then you'll love this simulator game... and this game will love you right back... LISTEN TO DISTRACTIBLE ►► https://podlink.to/distractiblepodcast Edited By ► https://twitter.com/rad_r And ► https://www.youtube.com/LixianTV Subscribe Today! ► http://bit.ly/Markiplier Awesome Games Playlist ► https://www.youtube.com/playlist?list=PL3tRBEVW0hiDAf0LeFLFH8S83JWBjvtqE Scary G…	2264	2495194	FALSE
475	6	Markiplier	1	https://www.youtube.com/watch?v=HcS6dw9FEuw	2021-07-25	6313	168741	THE BOTTOM OF THE SINKHOLE | The Forest	We make it to the bottom of the giant pit in the forest. Could we be approaching the end of the game? LISTEN TO DISTRACTIBLE ►► https://open.spotify.com/episode/3HUxQlO95tGMnbDAhxCBvK?si=H7YI0n8tRse3pbCNEK6ACw&dl_branch=1 The Forest Playlist ► https://www.youtube.com/playlist?list=PL3tRBEVW0hiDZIo5a_jS6oLCvQAdLfP1n WADE ► https://www.youtube.com/user/LordMinion777 BOB ► https://www.twitch.tv/muys…	2301	4621707	FALSE
476	6	Markiplier	1	https://www.youtube.com/watch?v=hdQ2NcQGHYE	2021-07-22	3674	95197	I MADE A MISTAKE... | Mind Scanners - Part 3	It turns out that if you don't pay attention in Mind Scanners you might end up blasting people's personalities out of existence. LISTEN TO DISTRACTIBLE ►► https://podlink.to/distractiblepodcast Play Mind Scanners ► https://store.steampowered.com/app/1389550/Mind_Scanners/ Edited By ► https://twitter.com/rad_r And ► https://www.youtube.com/LixianTV Awesome Games Playlist ► https://www.youtube.com/…	2156	1798721	FALSE
477	6	Markiplier	1	https://www.youtube.com/watch?v=Tb4g9vhfF2w	2021-07-20	19070	214962	MY BEST WASH YET | PowerWash Simulator - Part 4	Today we're gonna tackle the skate park in PowerWash Simulator! I'm really starting to get the hang of this! LISTEN TO DISTRACTIBLE ►► https://podlink.to/distractiblepodcast Play PowerWash Simulator ► https://store.steampowered.com/app/1290000/PowerWash_Simulator/ Edited By ► https://twitter.com/rad_r And ► https://www.youtube.com/LixianTV Awesome Games Playlist ► https://www.youtube.com/playlist…	2203	4264952	FALSE
478	6	Markiplier	1	https://www.youtube.com/watch?v=88gl8zD1iao	2021-07-19	11663	223660	BEGINNING OF THE END | The Forest	Bob, Wade, and I are back with The Forest and we're here to finally finish the fight... or at least take the first steps towards finishing the fight... DO YOU KNOW WHAT THIS IS?? ►► https://open.spotify.com/episode/1CiFsYDX355WJJ9U3KyfJl?si=sQ3mSkpBTJyzZHMd-PJBOw&dl_branch=1 The Forest Playlist ► https://www.youtube.com/playlist?list=PL3tRBEVW0hiDZIo5a_jS6oLCvQAdLfP1n WADE ► https://www.youtube.c…	1835	5265010	FALSE
479	6	Markiplier	1	https://www.youtube.com/watch?v=G_TW-XrPJ3c	2021-07-17	10593	309275	THE NIGHTMARE ENDS | House - Part 4	House ends with a secret journey to find the heart of the house! Who is the old man? LISTEN TO DISTRACTIBLE ►► https://podlink.to/distractiblepodcast MY COMFY CLOTHES ► https://cloakbrand.com/ SUPPORT THE CHANNEL ► https://www.youtube.com/markiplier/join Check Out My WEBSITE!! ► https://markiplier.com/ Edited By ► https://www.youtube.com/nerdfiction Edited By ► https://twitter.com/rad_r And ► htt…	1160	4743000	FALSE
480	6	Markiplier	1	https://www.youtube.com/watch?v=kAF_PPPiJ7s	2021-07-16	3095	106632	GET OUT OF MY HEAD!! | Mind Scanners - Part 2	"GET OUT OF MY HEAD!!" they scream. "No." I reply as I increase the voltage. LISTEN TO DISTRACTIBLE ►► https://podlink.to/distractiblepodcast Play Mind Scanners ► https://store.steampowered.com/app/1389550/Mind_Scanners/ Edited By ► https://twitter.com/rad_r And ► https://www.youtube.com/LixianTV Awesome Games Playlist ► https://www.youtube.com/playlist?list=PL3tRBEVW0hiDAf0LeFLFH8S83JWBjvtqE Sca…	2395	2131491	FALSE
481	6	Markiplier	1	https://www.youtube.com/watch?v=oAWxeLxsgmU	2021-07-15	14026	205204	NEW POWERWASHER is SO GOOD | PowerWash Simulator - Part 3	I was finally able to afford the upgraded PowerWasher and it is SO SO GOOD! LISTEN TO DISTRACTIBLE ►► https://podlink.to/distractiblepodcast Play PowerWash Simulator ► https://store.steampowered.com/app/1290000/PowerWash_Simulator/ Edited By ► https://twitter.com/rad_r And ► https://www.youtube.com/LixianTV Awesome Games Playlist ► https://www.youtube.com/playlist?list=PL3tRBEVW0hiDAf0LeFLFH8S83J…	1784	4186896	FALSE
482	6	Markiplier	1	https://www.youtube.com/watch?v=k633KTIL0eU	2021-07-14	10681	194717	3 SCARY GAMES #72	3 Scary Games is here to deliver all the scares you'll need to sleep peacefully tonight! Sweet dreams! Edited By ► https://www.youtube.com/LixianTV Scary Games Playlist ► https://www.youtube.com/playlist?list=PL3tRBEVW0hiBSFOFhTC5wt75P2BES0rAo Follow my Instagram ► http://instagram.com/markiplier Follow me on Twitter ► https://twitter.com/markiplier Like me on Facebook ► https://www.facebook.com/…	1513	4042507	FALSE
483	6	Markiplier	1	https://www.youtube.com/watch?v=ZQvAnkn3Ai4	2021-07-13	8864	291676	ONE HAPPY FAMILY!! (ignore the body...) | House - Part 3	This must be the good ending of House! Everyone is so happy! Play House ► https://store.steampowered.com/app/1444350/House/ Edited By ► https://www.youtube.com/nerdfiction Edited By ► https://twitter.com/rad_r And ► https://www.youtube.com/LixianTV Scary Games Playlist ► https://www.youtube.com/playlist?list=PL3tRBEVW0hiBSFOFhTC5wt75P2BES0rAo Horror Outro ► https://soundcloud.com/shurkofficial/ha…	921	4651266	FALSE
484	6	Markiplier	1	https://www.youtube.com/watch?v=7hTbqC5W1kY	2021-07-11	6198	170275	BRAINS PLEASE | Mind Scanners - Part 1	Scanners could be compared to Paper's Please but instead of documents it's your sanity that's being inspected... lots of moral choices to ponder here! Play Mind Scanners ► https://store.steampowered.com/app/1389550/Mind_Scanners/ Edited By ► https://twitter.com/rad_r And ► https://www.youtube.com/LixianTV Subscribe Today! ► http://bit.ly/Markiplier Awesome Games Playlist ► https://www.youtube.com…	1629	3119568	FALSE
485	6	Markiplier	1	https://www.youtube.com/watch?v=GBmQUgCLgN4	2021-07-10	21715	297284	100% PURE SATISFACTION | PowerWash Simulator - Part 2	PowerWash Simulator is the gift that keeps on giving! LISTEN TO DISTRACTIBLE ►► https://podlink.to/distractiblepodcast Play PowerWash Simulator ► https://store.steampowered.com/app/1290000/PowerWash_Simulator/ Edited By ► https://twitter.com/rad_r And ► https://www.youtube.com/LixianTV Awesome Games Playlist ► https://www.youtube.com/playlist?list=PL3tRBEVW0hiDAf0LeFLFH8S83JWBjvtqE Happy Outro ► …	2663	6183696	FALSE
486	6	Markiplier	1	https://www.youtube.com/watch?v=0ua1eOIXQA8	2021-07-09	10138	320281	DEATH IN EVERY CORNER | House - Part 2	House continues with even more ways to die! Monsters are apparently in every corner of the house and even the carpet will kill me! GREAT! Play House ► https://store.steampowered.com/app/1444350/House/ Edited By ► https://www.youtube.com/nerdfiction Edited By ► https://twitter.com/rad_r And ► https://www.youtube.com/LixianTV Scary Games Playlist ► https://www.youtube.com/playlist?list=PL3tRBEVW0hi…	1275	6090531	FALSE
487	6	Markiplier	1	https://www.youtube.com/watch?v=MXK_gR58mrI	2021-07-08	5831	124508	STABBITY STAB STAB | Chivalry 2	Use my Creator Code MARKIPLIER on the Epic Games Store to support me when you claim games like Chivalry 2 ►► https://store.epicgames.com/markiplier/chivalry-2 This video is an ad for Epic Games because I am an #EpicPartner! Edited By ► https://twitter.com/rad_r And ► https://www.youtube.com/LixianTV Awesome Games Playlist ► https://www.youtube.com/playlist?list=PL3tRBEVW0hiDAf0LeFLFH8S83JWBjvtqE …	1857	2281423	FALSE
488	6	Markiplier	1	https://www.youtube.com/watch?v=1PpXG_8zMeI	2021-07-06	18359	342916	THE MOST SATISFYING GAME EVER MADE | PowerWash Simulator - Part 1	PowerWash Simulator scratches a satisfying itch I never knew I had! LISTEN TO DISTRACTIBLE ►► https://podlink.to/distractiblepodcast Edited By ► https://twitter.com/rad_r And ► https://www.youtube.com/LixianTV Awesome Games Playlist ► https://www.youtube.com/playlist?list=PL3tRBEVW0hiDAf0LeFLFH8S83JWBjvtqE Happy Outro ► https://soundcloud.com/hielia/minimusicman-crazy-la-paint	2169	7609913	FALSE
489	6	Markiplier	1	https://www.youtube.com/watch?v=a5nJNVii_s0	2021-07-05	17733	474805	1001 WAYS TO DIE | House - Part 1	House is a fantastic pixelated horror game where you can die in innumerable ways! Will you escape the house and save your family? Play House ► https://store.steampowered.com/app/1444350/House/ Original Mr Hopps ► https://www.youtube.com/watch?v=CXsEGPQuAt0 Edited By ► https://www.youtube.com/nerdfiction Edited By ► https://twitter.com/rad_r And ► https://www.youtube.com/LixianTV Scary Games Playl…	2032	11208138	FALSE
490	6	Markiplier	1	https://www.youtube.com/watch?v=u5wPDH8v2ic	2021-07-04	25384	214442	[🅑🅡🅐🅝🅓] is Dead to Me	It's time to end my relationship with [🅑🅡🅐🅝🅓] because there are so many better sour candy brands to review than [🅑🅡🅐🅝🅓]! LISTEN TO DISTRACTIBLE ►► https://podlink.to/distractiblepodcast MORE Reviews ► https://www.youtube.com/playlist?list=PL3tRBEVW0hiAHqevzOfGqZZOTcyFZwDVz Edited By ► https://www.youtube.com/nerdfiction Edited By ► https://twitter.com/rad_r And ► https://www.youtube.com/LixianTV	1309	3832777	FALSE
491	6	Markiplier	1	https://www.youtube.com/watch?v=SOk6wvU5KBU	2021-07-03	9946	225370	AMONG US HORROR GAME | Impostor Hide	Ever wanted to run away from Among Us Imposters in 3D? No? Well you're gonna have to anyway in Imposter Hide! LISTEN TO DISTRACTIBLE ►► https://podlink.to/distractiblepodcast Play Impostor Hide ► https://moustachebanana.itch.io/impostor-hide Edited By ► https://www.youtube.com/LixianTV Subscribe Today! ► http://bit.ly/Markiplier Scary Games Playlist ► https://www.youtube.com/playlist?list=PL3tRBE…	1767	5278697	FALSE
492	6	Markiplier	1	https://www.youtube.com/watch?v=yp-rQpzd8to	2021-06-30	9048	301502	Please, Don't Touch Anything 3D	Every time someone tells me not to press a button I instantly abandon all reason and do whatever it takes to PRESS THAT BUTTON! Please, Don't Touch Anything ► https://www.youtube.com/watch?v=R2fOg8VssEE Edited By ► https://www.youtube.com/nerdfiction And ► https://www.youtube.com/LixianTV Play the Game ► https://store.steampowered.com/app/529590/Please_Dont_Touch_Anything_3D/ Awesome Games Playli…	1398	6500928	FALSE
493	6	Markiplier	1	https://www.youtube.com/watch?v=tnSWuS_7HJE	2021-06-27	8292	161696	Mr. Hopp's Playhouse 2 DEMO	Here is the DEMO for Mr. Hopp's Playhouse 2! I recorded this before the full game came out so expect a full playthrough shortly! Play Mr. Hopp's Playhouse 2 ► https://store.steampowered.com/app/1590660/Mr_Hopps_Playhouse_2/ Original Mr Hopps ► https://www.youtube.com/watch?v=CXsEGPQuAt0 Edited By ► https://www.youtube.com/nerdfiction Edited By ► https://twitter.com/rad_r And ► https://www.youtube…	1483	3053142	FALSE
494	6	Markiplier	1	https://www.youtube.com/watch?v=P_3XJ4dNo5c	2021-06-26	9920	218694	3 SCARY GAMES #71	This 3 Scary Games is a blast from the past with a remake of SCP-087-B, one of the original scary games that started my channel on the path of horror! SCP-087-B OLD VIDEO ► https://www.youtube.com/watch?v=lLF9bIUGmOg Edited By ► https://www.youtube.com/LixianTV Scary Games Playlist ► https://www.youtube.com/playlist?list=PL3tRBEVW0hiBSFOFhTC5wt75P2BES0rAo Follow my Instagram ► http://instagram.co…	1881	4332033	FALSE
495	6	Markiplier	1	https://www.youtube.com/watch?v=dGhj1I9lt9w	2021-06-24	8079	177873	THE MIDNIGHT SPECIAL | Lunch Lady	Lunch Lady is more than happy to serve you for lunch! This is typically a multiplayer game so if you’d like to see me ply this with Bob and Wade let me know in the comments! Edited By ► https://www.youtube.com/nerdfiction And ► https://www.youtube.com/LixianTV Subscribe Today! ► http://bit.ly/Markiplier Awesome Games Playlist ► https://www.youtube.com/playlist?list=PL3tRBEVW0hiDAf0LeFLFH8S83JWBjv…	1397	2997324	FALSE
496	6	Markiplier	1	https://www.youtube.com/watch?v=DVxpfcJaSH0	2021-06-23	11052	242673	3 SCARY GAMES #70	It's time again for 3 Scary Games! It's almost as if nothing has changed at all! Nothing has changed. Nothing. Nothing... JUMPSCARE FRIENDS ► https://youtu.be/dhSDydjhNpQ Edited By ► https://www.youtube.com/LixianTV Scary Games Playlist ► https://www.youtube.com/playlist?list=PL3tRBEVW0hiBSFOFhTC5wt75P2BES0rAo Horror Outro ► https://soundcloud.com/shurkofficial/haunted	1974	5281292	FALSE
497	6	Markiplier	1	https://www.youtube.com/watch?v=pyoU-NP_t7Q	2021-06-21	7994	156577	MIGHTY ANGER	This was the last video I recorded while in Canada (that you know of) and it did not go very well. But here it is anyway because I love you. I played Mighty Flinger after I thought that I lost my footage but apparently I didn't. Enjoy! Edited By ► https://www.youtube.com/nerdfiction And ► https://www.youtube.com/LixianTV	1046	2136406	FALSE
498	6	Markiplier	1	https://www.youtube.com/watch?v=iyp4veHXEDk	2021-06-19	93005	294173	Takis is Dead to Me	It hurts me so much to say that Takis is dead to me... the pain is seriously intense. MORE Reviews ► https://www.youtube.com/playlist?list=PL3tRBEVW0hiAHqevzOfGqZZOTcyFZwDVz Edited By ► https://www.youtube.com/nerdfiction And ► https://www.youtube.com/LixianTV	1226	4670814	FALSE
499	6	Markiplier	1	https://www.youtube.com/watch?v=hxJeL25f-do	2021-06-15	18030	393826	Chica KICKS!!	Chica is the best at KICKS! Look at her go! Filmed by the wonderful Amy!	31	2360327	FALSE
500	6	Markiplier	1	https://www.youtube.com/watch?v=-aRzemZEm1s	2021-06-13	9704	244463	Markiplier's PRIVATE Lady Dimitrescu Compilation (KEEP OUT!!)	If you have somehow found this video then TURN AROUND RIGHT NOW!! This video is NOT FOR YOUR EYES!! This is a very boring video and actually not a video at all. It's cursed. Like The Ring but even worse. If you watch you'll die in 3.5 days. So TWICE AS BAD!! If that's awful to you then YOU WOULD BE CORRECT so GO AWAY!!	633	3582211	FALSE
501	6	Markiplier	1	https://www.youtube.com/watch?v=lC4TnpL9uqc	2021-06-06	28279	362336	TIM HORTONS vs EVERY AMERICAN FAST FOOD	Tim Hortons is the pride of Canada. So the The World's Greatest Review Channel is here to put their food to the test... THANK LIO FOR ME ►► https://www.instagram.com/liotipton/ Edited By ► https://www.youtube.com/nerdfiction And ► https://www.youtube.com/LixianTV MORE Reviews ► https://www.youtube.com/playlist?list=PL3tRBEVW0hiAHqevzOfGqZZOTcyFZwDVz	1758	6523652	FALSE
502	6	Markiplier	1	https://www.youtube.com/watch?v=Op5P-5P2t0Y	2021-06-05	8933	148539	GOODBYE, LADY DIMITRESCU... | Resident Evil: Village - Part 13	My Dearest Lady Dimitrescu, writing this letter is the most painful experience of my life. I would rather choose to have my hand sliced off a thousand times more (preferably by you) than be cursed with the burden of putting these thoughts to paper... but paper I must... Our connection runs deep. Deeper than the mold coursing through my veins. Deeper than your claws whence they pierced my heart. D…	1941	2512310	FALSE
503	6	Markiplier	1	https://www.youtube.com/watch?v=SLgtZ23gyeI	2021-06-04	31598	569976	Everyone Looks Like Markiplier...	It turns out that everyone looks like me... but only according to people on the internet so I'm gonna sort through which ones are the most Markiplier. CHECK OUT MY NEW PODCAST ► https://podlink.to/distractiblepodcast Edited By ► https://www.youtube.com/nerdfiction Edited By ► https://twitter.com/rad_r And ► https://www.youtube.com/LixianTV Subscribe Today! ► http://bit.ly/Markiplier Awesome Games…	1150	8020663	FALSE
504	6	Markiplier	1	https://www.youtube.com/watch?v=PUYNrVIS0-M	2021-06-03	6469	147902	OH... HI MIA... | Resident Evil: Village - Part 12	NEW EPISODE of DISTRACTIBLE ► https://podlink.to/distractiblepodcast Hey wow Mia's back! That's awesome! Can't wait for her and Ethan to have their reunion! That'll be really something to see... Resident Evil 7 ► https://youtu.be/ANEpNH2GiUQ Resident Evil 2 ► https://youtu.be/MGMxkxLEZ9w Resident Evil 3 ► https://youtu.be/ysHlbSq5f1s Scary Games Playlist ► https://www.youtube.com/playlist?list=PL…	2625	2822069	FALSE
505	6	Markiplier	1	https://www.youtube.com/watch?v=wPE2uvMwKbg	2021-06-01	8134	165541	UNCLE CHRIS IS HERE TO HELP | Resident Evil: Village - Part 11	Check out Rondstat ► https://open.spotify.com/show/43rchc5KiRyIIgJ75Zc2L7?si=D3VhRtl0Rm6J4bJ7u2yqQQ Good news gang! Turns out that Chris is (and always was) here to help out! Shooting Mia was all part of the plan! Resident Evil 7 ► https://youtu.be/ANEpNH2GiUQ Resident Evil 2 ► https://youtu.be/MGMxkxLEZ9w Resident Evil 3 ► https://youtu.be/ysHlbSq5f1s Scary Games Playlist ► https://www.youtube.c…	2347	2893049	FALSE
506	6	Markiplier	1	https://www.youtube.com/watch?v=X8KBBmaEbJs	2021-06-28	20246	226208	it is my birthday	LISTEN RIGHT NOW ►► https://podlink.to/distractiblepodcast LISTEN RIGHT NOW ►► https://podcasts.apple.com/us/podcast/distractible/id1567659047 THUMBNAIL BY ►► https://lady-raziel.tumblr.com/ LISTEN RIGHT NOW ►► https://open.spotify.com/show/2X40qLyoj1wQ2qE5FVpA7x?si=QHTwBC7jRSC-p9NvjaQq1Q	3765	2896534	TRUE
507	6	Markiplier	1	https://www.youtube.com/watch?v=yZ9TTSn0lhQ	2021-11-13	5083	142949	I Can Explain...	Yes, I do possess a Life Size Lady Dimitrescu Body Pillow but let me explain... LISTEN TO DISTRACTIBLE ►► https://podlink.to/distractiblepodcast Life Size Lady Dimitrescu From ► https://www.youtube.com/channel/UCCetgOdH5sjfyU80NMSaKEQ	2423	2078246	FALSE
508	6	Markiplier	1	https://www.youtube.com/watch?v=6bKdUORSEqE	2021-12-11	2747	150690	HEY YOU!!	LISTEN TO DISTRACTIBLE ►► https://podlink.to/distractiblepodcast MY COMFY CLOTHES ► https://cloakbrand.com/ SUPPORT THE CHANNEL ► https://www.youtube.com/markiplier/join Check Out My WEBSITE!! ► https://markiplier.com/ Edited By ► https://www.youtube.com/nerdfiction Edited By ► https://twitter.com/rad_r And ► https://www.youtube.com/LixianTV Subscribe Today! ► http://bit.ly/Markiplier Awesome Gam…	194	1801535	FALSE
509	6	Markiplier	1	https://www.youtube.com/watch?v=nByMYn4st1A	2021-12-26	26856	547098	Five Nights at Freddy's: Security Breach - Part 9	It's time to finish Five Nights at Freddy's Security Breach HAHA JK THERE'S MORE~ LISTEN TO DISTRACTIBLE ►► https://open.spotify.com/show/2X40qLyoj1wQ2qE5FVpA7x My Comfiest Clothes Yet ► https://cloakbrand.com/	12698	28886028	TRUE
510	6	Markiplier	1	https://www.youtube.com/watch?v=7Akns95gPPE	2022-01-10	32445	306346	it is my birthday	LISTEN RIGHT NOW ►► https://open.spotify.com/show/2X40qLyoj1wQ2qE5FVpA7x?si=QHTwBC7jRSC-p9NvjaQq1Q	57	2911304	FALSE
511	6	Markiplier	1	https://www.youtube.com/watch?v=V_C3zj1Tv3g	2022-01-24	13896	263981	x	https://www.youtube.com/channel/UCUEUEcxMUWAw1w2BPgwe2qQ	251	3020023	FALSE
512	6	Markiplier	1	https://www.youtube.com/watch?v=wZmgihIAQPo	2022-02-20	2536	117616	nothing strange happening here.	The Music Video I Mentioned ►► https://www.youtube.com/watch?v=ySxyPMZkrwU GO! ► https://open.spotify.com/show/4Hn3qhWe5NqnhLFKytyfFW	3815	2054241	TRUE
513	6	Markiplier	1	https://www.youtube.com/watch?v=SdmIFdadpek	2022-02-26	6215	156520	elden ring	Cloak x Elden Ring ► https://cloakbrand.com/	4525	3952240	TRUE
514	6	Markiplier	1	https://www.youtube.com/watch?v=MT-CEo_K2cc	2022-03-09	4445	175083	Watching the Same Video 100 Times	The Video ► https://www.youtube.com/watch?v=QD7QU0UvCUM	17548	2793576	TRUE
515	6	Markiplier	1	https://www.youtube.com/watch?v=GXJiEfWwztU	2022-03-13	13244	391533	Five Nights at Freddy's 2: REVISITED	The Video ► https://www.youtube.com/watch?v=QD7QU0UvCUM	7769	11930584	TRUE
516	6	Markiplier	1	https://www.youtube.com/watch?v=0TA7q4U0g6k	2022-03-18	5314	167174	Five Nights at Freddy's 3: REVISITED	The Video ► https://www.youtube.com/watch?v=QD7QU0UvCUM	4164	4366840	TRUE
517	6	Markiplier	1	https://www.youtube.com/watch?v=AAhj-qU57SQ	2022-03-20	7150	185755	Five Nights at Freddy's 4: REVISITED	The Video ► https://www.youtube.com/watch?v=QD7QU0UvCUM	4001	4587327	TRUE
518	6	Markiplier	1	https://www.youtube.com/watch?v=M4v-4rkOLEo	2022-03-21	7263	196666	Five Nights at Freddy's Sister Location: REVISITED	The Video ► https://www.youtube.com/watch?v=QD7QU0UvCUM	5140	5309849	TRUE
519	6	Markiplier	1	https://www.youtube.com/watch?v=QWUgU9O9M_4	2022-05-08	5752	209069	10 Years of Markiplier	I'm celebrating 10 Years of Markiplier today by talking about my favorite subject: SPACE! In Space with Markiplier: Part 1 ► https://youtu.be/j64oZLF443g In Space with Markiplier: Part 2 ► https://youtu.be/xAOv_zvXBQk	21586	2899865	TRUE
520	6	Markiplier	1	https://www.youtube.com/watch?v=__1uuWTpD_c	2022-05-16	2400	115567	Five Nights at Freddy's Pizzeria Simulator: REVISITED	IT'S ME ►► https://www.youtube.com/watch?v=j64oZLF443g	6221	2612378	TRUE
521	6	Markiplier	1	https://www.youtube.com/watch?v=BSq_x5MNdmo	2022-05-16	2150	137396	Five Nights at Freddy's Ultimate Custom Night: REVISITED	In Space with Markiplier Part 2 ► https://youtu.be/xAOv_zvXBQk	18046	3269560	TRUE
522	6	Markiplier	1	https://www.youtube.com/watch?v=Bw6hU5sQQJ4	2022-05-16	23422	418365	Poppy Playtime: Chapter 2	Playing through Poppy Playtime Chapter 2. Is Huggy Wuggy going to make an appearance? Who is this long legged nightmare? Let's find out together, shall we?	9890	14702410	TRUE
523	7	Michou	1	https://www.youtube.com/watch?v=fZMggN9LLSI	2022-05-29T10:53:50Z	9248	431678	JE TESTE MES LIMITES version EXTRÊME ! (j’ai fini dans un sale état 😭)	👉 Code Créateur dans la boutique Fortnite : "michoucroute" Chef monteur : Bogdan (Wekyt) Mixage son et ambiance : Sami Assets graphique : Meganini Assistant dérusheur : Kiki 📸 Mon Instagram : http://bit.ly/MichouINSTA 💙 Mon Twitter : http://bit.ly/MichouTweet 💜 Mon Twitch : http://bit.ly/MichouTwitch Abonne-toi ! 🎁 Devenir sponsor sur iOS : http://bit.ly/SoutieniOS 👦 Chaîne secondaire : http://bi…	2348	6944681	FALSE
524	7	Michou	1	https://www.youtube.com/watch?v=84kQlBJGBjI	2022-05-22T09:15:00Z	4748	276376	ESSAYEZ DE NE PAS RIRE, SINON TU PAYES ! (ptdrrrr j'ai pas réussi à tenir)	👉 Code Créateur dans la boutique Fortnite : "michoucroute" 📸 Mon Instagram : http://bit.ly/MichouINSTA 💙 Mon Twitter : http://bit.ly/MichouTweet 💜 Mon Twitch : http://bit.ly/MichouTwitch Salut ! Aujourd'hui nouvelle vidéo ! Dans cette vidéo on va se faire un essayez de ne pas rire, sinon je vous dois 100€ ! Je vous ai demander sur Insta et twitter de m'envoyez vos vidéos les plus drôles, qui vous…	645	6245774	FALSE
525	7	Michou	1	https://www.youtube.com/watch?v=Y5FWmJcrx4A	2022-05-15T09:13:51Z	8964	399538	ELSA EST À MON SERVICE PENDANT 24H ! (j'ai été vraiment méchant à la fin mdrrrrr)	👉 Code Créateur dans la boutique Fortnite : "michoucroute" Merci à Deep Inside pour leur accueil ! 💜 : https://deepinsideparis.fr 📸 Mon Instagram : http://bit.ly/MichouINSTA 💙 Mon Twitter : http://bit.ly/MichouTweet 💜 Mon Twitch : http://bit.ly/MichouTwitch Salut ! Aujourd'hui nouvelle vidéo ! Dans cette vidéo on va se faire un 24h, c'est la revanche de la vidéo ou je suis 24h au service d'Elsa, …	2721	8251854	FALSE
526	7	Michou	1	https://www.youtube.com/watch?v=q_UVezoLzaQ	2022-05-08T09:15:02Z	5327	264838	ÉNORME MATCH DE HOCKEY SUR GLACE ENTRE YOUTUBEURS et STREAMEURS ! (ptdrrr on sait pas patiner)	Merci au produits laitiers ainsi qu'à la Fédération française de Hockey sur glace de nous avoir accompagné sur ce projet ! Salut ! Aujourd'hui nouvelle vidéo ! Dans cette vidéo on va se faire un énorme match de hockey sur glace entre youtubeurs et steameurs ! Cette vidéo est une masterclass, on a tout donné sur le terrain, c'est la revanche du five, l'énorme match de foot qu'on avait fait entre y…	40	2887751	FALSE
527	7	Michou	1	https://www.youtube.com/watch?v=Qw6gX-C0TgI	2022-05-04T09:15:01Z	2533	125326	CETTE ÉMISSION DÉTRUIT DES COUPLES MDRRR ! (je réagis au pire épisode de les Z’Amours)	👉 Code Créateur dans la boutique Fortnite : "michoucroute" 📸 Mon Instagram : http://bit.ly/MichouINSTA 💙 Mon Twitter : http://bit.ly/MichouTweet 💜 Mon Twitch : http://bit.ly/MichouTwitch Salut ! Aujourd’hui nouvelle video ! Dans cette video on va se faire une video reaction à un épisode de les z’amours 😂 C’est vraiment trop drole les embrouilles de couples etc… c’est vraiment des beaufs Abonne-to…	1107	1907776	FALSE
528	7	Michou	1	https://www.youtube.com/watch?v=m_jpfxJz04I	2022-05-01T09:20:19Z	5796	238767	JE RÉGALE YUKI PENDANT 24H ! (elle a passé la meilleure journée de sa vie)	👉 Code Créateur dans la boutique Fortnite : "michoucroute" 📸 Mon Instagram : http://bit.ly/MichouINSTA 💙 Mon Twitter : http://bit.ly/MichouTweet 💜 Mon Twitch : http://bit.ly/MichouTwitch Salut ! Aujourd'hui nouvelle vidéo ! Dans cette vidéo je régale yuki pendant 24h c'est a dire que yuki passe la meilleure journée de sa vie, je suis à son service pendant 24h juste pour la régaler et pour lui fai…	1931	7145512	FALSE
529	7	Michou	1	https://www.youtube.com/watch?v=p3jvUDs1CnM	2022-04-24T09:15:01Z	5690	593244	JE TESTE DES VÉHICULES IMPROBABLES avec Inoxtag ! (on a fait un accident ptdrrr, mais VRAIMENT)	Chaîne de Inoxtag : https://www.youtube.com/channel/UCL9aTJb0ur4sovxcppAopEw Chaîne de Henri Hihacks : https://www.youtube.com/c/Hihacks 👉 Code Créateur dans la boutique Fortnite : "michoucroute" 📸 Mon Instagram : http://bit.ly/MichouINSTA 💙 Mon Twitter : http://bit.ly/MichouTweet 💜 Mon Twitch : http://bit.ly/MichouTwitch Salut ! Aujourd'hui nouvelle vidéo ! Dans cette vidéo on va tester des véhi…	1372	5971733	FALSE
530	7	Michou	1	https://www.youtube.com/watch?v=-CPfWHksEAE	2022-04-17T09:15:00Z	3875	129431	JE RÉAGIS AU PIRE ÉPISODE DE FACE AU JUGE ! (il tape sa mère à cause d’un chien wtf mdrrrr)	👉 Code Créateur dans la boutique Fortnite : "michoucroute" 📸 Mon Instagram : http://bit.ly/MichouINSTA 💙 Mon Twitter : http://bit.ly/MichouTweet 💜 Mon Twitch : http://bit.ly/MichouTwitch Salut ! Aujourd'hui nouvelle vidéo ! Dans cette vidéo on va se faire une réaction au pire épisode de face au juge ! Des gens qui ont fait des bêtises doivent se défendre au tribunal face au juge pour savoir si il…	1099	1771701	FALSE
531	7	Michou	1	https://www.youtube.com/watch?v=LGFNPq-EGdc	2022-04-10T09:15:00Z	4378	428723	JE RÉGALE DES PETITS STREAMEURS YOUTUBE ! (et je leur fais faire n'importe quoi mdrrrr)	👉 Code Créateur dans la boutique Fortnite : "michoucroute" 📸 Mon Instagram : http://bit.ly/MichouINSTA 💙 Mon Twitter : http://bit.ly/MichouTweet 💜 Mon Twitch : http://bit.ly/MichouTwitch Salut ! Aujourd'hui nouvelle vidéo ! Dans cette vidéo on va se faire un je régale des petits streameurs youtube ! Je vais faire des gros dons à des streameurs en live sur youtube ! En général ils sont choqués et …	1024	3451888	FALSE
532	7	Michou	1	https://www.youtube.com/watch?v=KgVT_YH4EeY	2022-04-03T09:44:11Z	7627	449670	QUI SERA LE MEILLEUR DUO DE YOUTUBE ?! (Ft. McFly & Carlito, Inoxtag, Mastu et Théodort)	👉 Chaîne des foufous McFly et Carlito : https://www.youtube.com/c/LeFatShow 👉 Chaîne de l'incroyable Mastu : https://www.youtube.com/channel/UCAhaFPP6v3WCfK5Tjao0B7A 👉 Chaîne du très drôle Théodort : https://www.youtube.com/c/THEODOREBIEN 👉 Chaîne de l'énorme et sec Inox : https://www.youtube.com/channel/UCL9aTJb0ur4sovxcppAopEw Merci à Camille Combal aussi d'avoir présenter ce premier épisode, i…	2074	7425506	FALSE
533	7	Michou	1	https://www.youtube.com/watch?v=v-OGCaUm9R0	2022-03-27T09:15:02Z	2314	138081	PASCAL LE GRAND FRÈRE M’ENTRAÎNE POUR LE COMBAT DE CATCH CONTRE INOX (j’me suis fais éclaté mdrr)	Chaine de Pascal et Jm : https://youtube.com/channel/UCgJqQgxURpZYapwPijeuAeQ 👉 Code Créateur dans la boutique Fortnite : "michoucroute" 📸 Mon Instagram : http://bit.ly/MichouINSTA 💙 Mon Twitter : http://bit.ly/MichouTweet 💜 Mon Twitch : http://bit.ly/MichouTwitch Salut ! Aujourd’hui nouvelle video ! Dans cette video je vais faire un vrai entrainement de sport avec comme coach pascal le grand fre…	1612	2480517	FALSE
534	7	Michou	1	https://www.youtube.com/watch?v=gWTedhwcc9M	2022-03-20T10:15:06Z	3893	135297	MON PROJET SECRET ! (le match de foot le plus intense)	👉 Commande le jeu ici : https://gamestud.fr/products/footime Compte insta du jeu (si vous avez des questions etc…) : @gamestud.fr Les amis, je vous présente un nouveau projet qui me tiens vraiment à coeur, le jeu de société Footime est vraiment le bébé de ma famille, j'imagine que suivre une vidéo sur un jeu que vous connaissez pas est assez compliqué à comprendre, merci à tout ceux qui prendront…	2871	2211940	FALSE
535	7	Michou	1	https://www.youtube.com/watch?v=GMGrbZr-VVo	2022-03-13T10:10:24Z	2911	167687	ÉNORME COURSE D'ÉPREUVES SCOTCHÉS À UNE CHAISE DANS WEBEDIA ! (Ft. Amine et Billy)	👉 Code Créateur dans la boutique Fortnite : "michoucroute" 📸 Mon Instagram : http://bit.ly/MichouINSTA 💙 Mon Twitter : http://bit.ly/MichouTweet 💜 Mon Twitch : http://bit.ly/MichouTwitch Salut ! Aujourd'hui nouvelle vidéo ! Dans cette vidéo, on se retrouve avec Amine et Billy, alias AmineMaTue et RebeuDeter pour faire une énorme course d'épreuves scotchés à une chaise dans webedia ! Il y'a des ga…	1572	2466734	FALSE
536	7	Michou	1	https://www.youtube.com/watch?v=i6tScKoHej4	2022-03-06T10:15:01Z	8694	341182	ESSAYER DE NE PAS REGARDER CHALLENGE ! (Elsa teste l'eye tracker, on voit où elle regarde l'écran)	👉 Code Créateur dans la boutique Fortnite : "michoucroute" 📸 Mon Instagram : http://bit.ly/MichouINSTA 💙 Mon Twitter : http://bit.ly/MichouTweet 💜 Mon Twitch : http://bit.ly/MichouTwitch Salut ! Aujourd'hui nouvelle vidéo ! Dans cette vidéo on va se faire un essayer de ne pas regarder challenge ! C'est à dire que, j'ai acheté l'eye tracker, ce qui fait qu'on voit où elle regarde l'écran ! Et du c…	1114	5806408	FALSE
537	7	Michou	1	https://www.youtube.com/watch?v=GjsOeeKD8kc	2022-02-27T10:15:00Z	4793	300943	1 MINUTE POUR TOUT CASSER ! (ptdrrrr jugez pas le concept, on est devenu fou à la fin)	👉 Code Créateur dans la boutique Fortnite : "michoucroute" 📸 Mon Instagram : http://bit.ly/MichouINSTA 💙 Mon Twitter : http://bit.ly/MichouTweet 💜 Mon Twitch : http://bit.ly/MichouTwitch Salut ! Aujourd'hui nouvelle vidéo ! Dans cette vidéo on va se faire un 1 minute pour tout casser ! Alors, ptdrrrr jugez pas le concept mdrrrrr on a tenté mais en vrai c'était trop marrant ! Abonne-toi ! 🎁 Deveni…	891	5915868	FALSE
538	7	Michou	1	https://www.youtube.com/watch?v=A1oyRs5kivU	2022-02-20T10:15:00Z	8508	282418	TIMOUTE CHERCHE L'AMOUR (10 filles pour conquérir son cœur)	👉 Chaîne de Timoute : https://youtu.be/Ku3bbafU0IQ 📸 Mon Instagram : http://bit.ly/MichouINSTA 💙 Mon Twitter : http://bit.ly/MichouTweet 💜 Mon Twitch : http://bit.ly/MichouTwitch Montage vidéo : Sergen YILDIRIM Abonne-toi ! 🎁 Devenir sponsor sur iOS : http://bit.ly/SoutieniOS 👦 Chaîne secondaire : http://bit.ly/BobbyYtb 📧 Adresse mail Pro : michou.video.officiel@gmail.com	2067	4915912	FALSE
539	7	Michou	1	https://www.youtube.com/watch?v=m-v4f2dYnOo	2022-02-16T10:15:01Z	4395	187694	Timoute Cherche L'amour : Épisode 1 (je sélectionne ses prétendantes pour le date)	Merci a Fruitz d’avoir sponsorisé la vidéo ! Télécharges l’appli juste ici : https://fruitz.me/Michou 📸 Mon Instagram : http://bit.ly/MichouINSTA 💙 Mon Twitter : http://bit.ly/MichouTweet 💜 Mon Twitch : http://bit.ly/MichouTwitch Salut ! Aujourd'hui nouvelle vidéo ! Dans cette vidéo on commence une grande série de vidéos, on commence avec Timoute, Timoute cherche l'amour, ceci est l'épisode 1, je…	1457	2638774	FALSE
540	7	Michou	1	https://www.youtube.com/watch?v=tpg2f_tRUMg	2022-02-13T10:15:03Z	2307	126554	QUI DE NOUS ENTRE FRÈRES ! (ptdrrrrr y'a des dossiers là)	Chaîne YouTube de mon frère Dylan avec sa fille : https://www.youtube.com/user/Dixlanes Chaîne YouTube de mon frère Pierre : https://www.youtube.com/c/Piwerre Instagram de mon frère Billy (Graphiste) : https://www.instagram.com/gropixel_/ 📸 Mon Instagram : http://bit.ly/MichouINSTA 💙 Mon Twitter : http://bit.ly/MichouTweet 💜 Mon Twitch : http://bit.ly/MichouTwitch Salut ! Aujourd'hui nouvelle vid…	965	1533947	FALSE
541	7	Michou	1	https://www.youtube.com/watch?v=0N1X9wPdBsI	2022-02-09T10:15:00Z	3156	136014	JE VOUS DÉVOILE TOUT MES SECRETS D'ENFANCE DANS CETTE VIDÉO ... (anecdotes sur moi petit mdrrr)	👉 Code Créateur dans la boutique Fortnite : "michoucroute" 📸 Mon Instagram : http://bit.ly/MichouINSTA 💙 Mon Twitter : http://bit.ly/MichouTweet 💜 Mon Twitch : http://bit.ly/MichouTwitch Salut ! Aujourd'hui nouvelle vidéo ! Dans cette vidéo on va se faire une visite de ma ville natale, la ville de mon enfance, la ou j'ai grandit c'est a dire Albert, je vais vous faire visiter Albert sur google ma…	760	1842063	FALSE
542	7	Michou	1	https://www.youtube.com/watch?v=zY4fCCieIiU	2022-02-06T10:15:02Z	5683	255334	J'ORGANISE L'ANNIVERSAIRE DE MON POTE INOXTAG ! (on lui a fait une surprise de fou mdrrrr)	👉 Code Créateur dans la boutique Fortnite : "michoucroute" 📸 Mon Instagram : http://bit.ly/MichouINSTA 💙 Mon Twitter : http://bit.ly/MichouTweet 💜 Mon Twitch : http://bit.ly/MichouTwitch Salut ! Aujourd'hui nouvelle vidéo ! Dans cette vidéo vous allez voir comment j'ai organisé l'anniversaire de mon pote inoxtag ! C'est un peu une vidéo ou vous voyez les backstages, making off de la vidéo d'inox …	3203	4803018	FALSE
543	7	Michou	1	https://www.youtube.com/watch?v=LFFa1UHMHrI	2022-01-30T10:15:02Z	4030	228635	LE JEU DES PROBLÈMES avec LES CROÛTONS ! (ça va finir en baston mdrrrrr)	👉 Code Créateur dans la boutique Fortnite : "michoucroute" 📸 Mon Instagram : http://bit.ly/MichouINSTA 💙 Mon Twitter : http://bit.ly/MichouTweet 💜 Mon Twitch : http://bit.ly/MichouTwitch Salut ! Aujourd'hui nouvelle vidéo ! Dans cette vidéo on va jouer au jeu des problemes avec les croutons ! ça va finir en baston mdrrrr ! Le jeu des problèmes avec les croutons ! Abonne-toi ! 🎁 Devenir sponsor su…	793	2930564	FALSE
544	7	Michou	1	https://www.youtube.com/watch?v=kNnBOGm-_MA	2022-01-23T10:38:25Z	7172	317552	CACHE CACHE GÉANT LES YEUX BANDÉS ! (c’est trop drôle mdrrrrr)	👉 Code Créateur dans la boutique Fortnite : "michoucroute" 📸 Mon Instagram : http://bit.ly/MichouINSTA 💙 Mon Twitter : http://bit.ly/MichouTweet 💜 Mon Twitch : http://bit.ly/MichouTwitch Salut ! Aujourd’hui on se retrouve pour une nouvelle video ! Dans cette video on va se faire un cache cache les yeux bandes dans webedia, un cache cache geant meme, c’etait vraiment trop marrant on est avec plein…	1152	7654736	FALSE
545	7	Michou	1	https://www.youtube.com/watch?v=UxLXXimIkvI	2022-01-16T10:15:02Z	18060	744502	J'OBÉIS À ELSA PENDANT 24H ! (elle a été grave gentille pour ce Yesman mdrrr)	👉 Code Créateur dans la boutique Fortnite : "michoucroute" 📸 Mon Instagram : http://bit.ly/MichouINSTA 💙 Mon Twitter : http://bit.ly/MichouTweet 💜 Mon Twitch : http://bit.ly/MichouTwitch Salut ! Aujourd'hui nouvelle vidéo ! Dans cette vidéo on va se faire un yesman challenge avec Elsa ! C'est a dire que je vais dire oui a tout ce que me demande Elsa pendant une journée ! J'obéis a Elsa pendant 24…	2519	13423883	FALSE
546	7	Michou	1	https://www.youtube.com/watch?v=ZB_Kvq6Q8ZA	2022-01-09T11:14:12Z	10650	375890	GAGE EXTRÊME, on a morflé ! (Ft. Inoxtag, Théodort, Amaru)	Chaîne de Théodort : https://www.youtube.com/c/THEODOREBIEN Chaîne de Amaru : https://www.youtube.com/c/JLAmaru Chaîne de Inoxtag : https://www.youtube.com/channel/UCL9aTJb0ur4sovxcppAopEw 👉 Code Créateur dans la boutique Fortnite : "michoucroute" 📸 Mon Instagram : http://bit.ly/MichouINSTA 💙 Mon Twitter : http://bit.ly/MichouTweet 💜 Mon Twitch : http://bit.ly/MichouTwitch Salut ! Aujourd'hui nou…	2351	6539998	FALSE
547	7	Michou	1	https://www.youtube.com/watch?v=AvgHH5CcO2s	2022-01-02T10:15:01Z	7224	201812	JE RÉAGIS AU PIRE ÉPISODE DE PASCAL LE GRAND FRÈRE ! #2 (j'ai jamais vu des fous pareils wtf)	👉 Code Créateur dans la boutique Fortnite : "michoucroute" 📸 Mon Instagram : http://bit.ly/MichouINSTA 💙 Mon Twitter : http://bit.ly/MichouTweet 💜 Mon Twitch : http://bit.ly/MichouTwitch Bonne Année 2022 💜 Salut ! Aujourd'hui nouvelle vidéo ! Dans cette vidéo on va réagir au pire episode de pascal le grand frère, sos ma famille à besoin d'aide, mais cette fois-ci c'est sos un boulot pour mon ado …	1537	3457039	FALSE
548	7	Michou	1	https://www.youtube.com/watch?v=qXYOQ8xtvEE	2021-12-26T12:00:39Z	8371	206549	Le Père Noël de YouTube ! (on livre des cadeaux aux abonnés et c’est trop émouvant)	Pour les fêtes, rendez-vous sur https://nordvpn.com/michou pour obtenir un abonnement de 2 ans +1 mois supplémentaire GRATUIT, le tout avec une énorme réduction. Satisfait ou remboursé pendant les 30 premiers jours ! JOYEUX NOËL ! 🎅🏻 Chaine de Timoute : https://www.youtube.com/channel/UCnNHcuu32sFnpBcbF1TBp8A Chaine Twitch de Lucas : https://www.twitch.tv/lukienlive 👉 Code Créateur dans la boutiq…	3866	4127038	TRUE
549	7	Michou	1	https://www.youtube.com/watch?v=yYkeZ6MYTik	2021-12-19T10:15:02Z	9068	221512	YUKI CHERCHE L'AMOUR ! (j'organise des dates pour mon chien mdrrrr)	👉 Code Créateur dans la boutique Fortnite : "michoucroute" 📸 Mon Instagram : http://bit.ly/MichouINSTA 💙 Mon Twitter : http://bit.ly/MichouTweet 💜 Mon Twitch : http://bit.ly/MichouTwitch Salut ! Aujourd'hui nouvelle vidéo ! Dans cette vidéo je vais organiser des dates pour mon chien, yuki et je vais réagir à comment ça va se passer, si elle s'entend bien, si ils veulent se pécho etc ... C'est tro…	1425	5766895	FALSE
550	7	Michou	1	https://www.youtube.com/watch?v=OvKBycdt8Hs	2021-12-15T10:15:00Z	2454	146042	8 SECONDES POUR ÊTRE DRÔLE ! (Ft. Théodort, Théo Babac, Timoute)	Chope Juduku pour Noel sur Amazon : https://amzn.to/3eWrpiy ou sur la Fnac : https://www.fnac.com/Jeu-de-societe-ATM-Gaming-Juduku-Le-Vice-Ultime/a14744045/w-4 📸 Mon Instagram : http://bit.ly/MichouINSTA 💙 Mon Twitter : http://bit.ly/MichouTweet 💜 Mon Twitch : http://bit.ly/MichouTwitch Salut ! Aujourd'hui nouvelle vidéo sur un jeu de société ! Aujourd'hui on va jouer au nouveau jeu juduku avec d…	703	1991040	FALSE
551	7	Michou	1	https://www.youtube.com/watch?v=T9SCll9V46s	2021-12-12T16:00:11Z	10088	484588	PILE ou FACE CHALLENGE version EXTRÊME ! Tu perds, t'assumes ... (Ft. Inoxtag)	Retrouvez toute les coques sur le site de Rhinoshield : https://bit.ly/Michou-Face -10% sur toute la boutique avec le code : FACE 📸 Mon Instagram : http://bit.ly/MichouINSTA 💙 Mon Twitter : http://bit.ly/MichouTweet 💜 Mon Twitch : http://bit.ly/MichouTwitch Salut ! Aujourd'hui nouvelle vidéo avec Inoxtag ! Dans cette vidéo on va se faire le pile ou face challenge version extreme avec Inox, une vi…	3116	8567012	FALSE
552	7	Michou	1	https://www.youtube.com/watch?v=ji-YsGR8A5Y	2021-12-05T10:23:55Z	7503	284031	J’AI PARTICIPÉ À LA FINALE DE DANSE AVEC LES STARS ! (mon histoire avec Elsa …)	👉 Code Créateur dans la boutique Fortnite : "michoucroute" 📸 Mon Instagram : http://bit.ly/MichouINSTA 💙 Mon Twitter : http://bit.ly/MichouTweet 💜 Mon Twitch : http://bit.ly/MichouTwitch Salut ! Aujourd'hui nouvelle vidéo au format d'un vlog d'une heure ! Dans cette vidéo, vous allez voir tous les coulisses de mon aventure dans Danse avec les Stars. Comme vous savez les potes, j'ai été finaliste …	3722	7235549	TRUE
553	7	Michou	1	https://www.youtube.com/watch?v=wypJHwSBXDg	2021-11-28T10:55:23Z	10279	249435	JE RÉAGIS AU PIRE ÉPISODE DE PASCAL LE GRAND FRÈRE ! (cette fille est complètement folle)	📸 Mon Instagram : http://bit.ly/MichouINSTA 💙 Mon Twitter : http://bit.ly/MichouTweet 💜 Mon Twitch : http://bit.ly/MichouTwitch Salut ! Aujourd'hui nouvelle vidéo réaction ! Dans cette vidéo on va réagir au pire épisode de pascal le grand frère, sos ma famille a besoin d'aide, je vous jure, cette fille est complètement folle, y'a que pascal le grand frère qui peut la sauver ! Abonne-toi ! 🎁 Deven…	1070	4357817	FALSE
554	7	Michou	1	https://www.youtube.com/watch?v=uBV0CQf0b9c	2021-11-21T10:15:02Z	12832	297844	UNE JOURNÉE DANS LA MAISON LA PLUS PETITE DU MONDE ! (je peux pas faire caca mdrrrrr)	Black Friday RhinoShield : jusqu'à -60% sur tout le site ! -10% supplémentaire pendant 48 h (diminue ensuite) avec le code “BLACKMICHOU” : https://bit.ly/BlackMichou 📸 Mon Instagram : http://bit.ly/MichouINSTA 💙 Mon Twitter : http://bit.ly/MichouTweet 💜 Mon Twitch : http://bit.ly/MichouTwitch Salut ! Aujourd'hui nouvelle vidéo ! Dans cette vidéo on va passer une journée, 24h dans la maison la plu…	1636	7684372	FALSE
555	7	Michou	1	https://www.youtube.com/watch?v=_OJ9W-81Rio	2021-11-14T10:15:00Z	8674	453485	QUI ME CONNAÎT LE MIEUX ENTRE ELSA ET INOXTAG !? (Inox veut m'aider à pécho mdrrrrr)	👉 Code Créateur dans la boutique Fortnite : "michoucroute" 📸 Mon Instagram : http://bit.ly/MichouINSTA 💙 Mon Twitter : http://bit.ly/MichouTweet 💜 Mon Twitch : http://bit.ly/MichouTwitch Salut ! Aujourd'hui nouvelle vidéo avec Elsa et Inoxtag ! Dans cette vidéo on va se faire un qui me connait le mieux entre Elsa et Inoxtag !? Inox veut absolument m'aider a pécho Elsa mdrrrrr Abonne-toi ! 🎁 Deven…	919	9480598	FALSE
556	7	Michou	1	https://www.youtube.com/watch?v=RWCAtXhctDw	2021-11-10T10:15:00Z	6286	266536	J’OUVRE LES CADEAUX DES ABONNÉS ! #4 (vous êtes des fous …)	👉 Code Créateur dans la boutique Fortnite : "michoucroute" 📸 Mon Instagram : http://bit.ly/MichouINSTA 💙 Mon Twitter : http://bit.ly/MichouTweet 💜 Mon Twitch : http://bit.ly/MichouTwitch Salut ! Aujourd’hui nouvelle vidéo ouverture de colis des abonnes, j’ouvre les cadeaux des abonnes et franchement vous etes des fous … 😂 Abonne-toi ! 🎁 Devenir sponsor sur iOS : http://bit.ly/SoutieniOS 👦 Chaîne …	757	4541061	FALSE
557	7	Michou	1	https://www.youtube.com/watch?v=7ogfboiGpuI	2021-10-31T10:15:00Z	8791	171784	JE RÉAGIS À DES VIDÉOS QUI FONT PEUR (j'ai sursauté omg)	Aujourd'hui nouvelle vidéo on réagit à des vidéos qui font peur ! Je pensais pas flipper mais bon apparemment je n'ai pas le mental pour ! 👉 Code Créateur dans la boutique Fortnite : "michoucroute" 📸 Mon Instagram : http://bit.ly/MichouINSTA 💙 Mon Twitter : http://bit.ly/MichouTweet 💜 Mon Twitch : http://bit.ly/MichouTwitch Abonne-toi ! 🎁 Devenir sponsor sur iOS : http://bit.ly/SoutieniOS 👦 Chaîn…	765	3845042	FALSE
558	7	Michou	1	https://www.youtube.com/watch?v=f-FHYU1R4yo	2021-10-27T09:15:03Z	5173	229862	LASER GAME GÉANT DANS WEBEDIA ENTRE YOUTUBEURS ! (Ft. plein de potes)	Merci à Lansay Laser X de m’avoir accompagné sur ce concept ! Retrouver les Laser X juste ici : https://cutt.ly/eRDsRNn?utm_source=YouTube&utm_medium=video&utm_campaign=Michou+X+Laser+X&utm_id=Laser+X+Michou Montage vidéo : Wekyt 📸 Mon Instagram : http://bit.ly/MichouINSTA 💙 Mon Twitter : http://bit.ly/MichouTweet 💜 Mon Twitch : http://bit.ly/MichouTwitch Salut ! Aujourd'hui nouvelle vidéo laser …	2144	4565027	FALSE
559	7	Michou	1	https://www.youtube.com/watch?v=ovtaWTQvzZY	2021-10-24T09:15:03Z	13994	474907	100 BOUTONS CHALLENGE ! (chaque bouton active gage ou surprise, j’ai souffert)	Merci à Cdiscount pour cette vidéo de ouf ! 👉 https://bit.ly/MichouCdiscount 📸 Mon Instagram : http://bit.ly/MichouINSTA 💙 Mon Twitter : http://bit.ly/MichouTweet 💜 Mon Twitch : http://bit.ly/MichouTwitch L’ensemble des cadeaux de la vidéo : https://bit.ly/MichouiPhoneCdiscount https://bit.ly/MichouPCgamerCdiscount https://bit.ly/MichouVoyageCdiscount https://bit.ly/MichouPCasusCdiscount https://…	3272	10734475	FALSE
560	7	Michou	1	https://www.youtube.com/watch?v=m3YrGUoy-tI	2021-10-17T09:15:02Z	3319	173053	ÉNORME CACHE-CACHE OBJET DANS TOUT PARIS ! #2 (on a fini en boîte mdrrr)	Merci à Paco Rabanne de m’avoir accompagné sur ce nouvel épisode du cache-cache objet. Certains objets vous feront découvrir le nouveau parfum Phantom : ses ingrédients et son univers retro-futuriste ! Pour en savoir plus rendez vous ici : https://www.marionnaud.fr/parfum/nos-selections/nouveautes/phantom-eau-de-toilette-connectee-paco-rabanne/p/102156209 📸 Mon Instagram : http://bit.ly/MichouINS…	2048	3635146	FALSE
561	7	Michou	1	https://www.youtube.com/watch?v=GZF2syTMDek	2021-10-10T09:15:00Z	6228	392768	TU PERDS, T’AS UN GAGE VERSION EXTRÊME ! (FT. INOX, ELSA ET APO)	👉 Code Créateur dans la boutique Fortnite : "michoucroute" 📸 Mon Instagram : http://bit.ly/MichouINSTA 💙 Mon Twitter : http://bit.ly/MichouTweet 💜 Mon Twitch : http://bit.ly/MichouTwitch Salut ! Aujourd'hui nouvelle vidéo IRL, dans cette vidéo on va se faire une vidéo 1 mini jeu = 1 gage ! Donc tu perds, t'as un gage version extrême ! On va se faire cette vidéo légendaire avec Elsa, Apo et Inoxta…	1401	9975668	FALSE
562	7	Michou	1	https://www.youtube.com/watch?v=5HibVaPbqbc	2021-10-03T09:15:00Z	3736	138538	JE M’ÉVANOUIE DANS UN AVION DE CHASSE EN PLEINE VIDÉO ! (j'ai envie de vomir mais j’veux dracaufeu)	👉 Code Créateur dans la boutique Fortnite : "michoucroute" 📸 Mon Instagram : http://bit.ly/MichouINSTA 💙 Mon Twitter : http://bit.ly/MichouTweet 💜 Mon Twitch : http://bit.ly/MichouTwitch Salut ! Aujourd'hui nouvelle vidéo ! Dans cette vidéo on va se faire une ouverture de booster Pokémon dans un avion de chasse ! On va ouvrir des boosters de fous, qui date genre booster pokémon 1ere edition set d…	1736	2519498	FALSE
563	7	Michou	1	https://www.youtube.com/watch?v=-DveLw6yyHw	2021-09-26T09:19:15Z	5039	199852	LE PREMIER A CONSTRUIRE UNE MCLAREN LEGO CONDUIT UNE VRAI MCLAREN SUR CIRCUIT ! (et gage extrême)	Merci à LEGO grâce à qui nous avons pu faire ce concept ! Retrouvez leur instagram ci-dessous #LEGOTechnic @legofrance_official https://www.instagram.com/legofrance_official/ Salut ! Aujourd’hui vidéo LEGO avec mon frèro sûr inoxtag ! Le premier qui monte une MCLAREN en LEGO conduis une MCLAREN sur circuit ! Gage extrême 👉 Code Créateur dans la boutique Fortnite : "michoucroute" 📸 Mon Instagram :…	2115	4457801	FALSE
564	7	Michou	1	https://www.youtube.com/watch?v=5_5aWon1yzY	2021-09-22T09:15:00Z	6186	402453	J'OUVRE LES COLIS SURPRISES DES ABONNÉS ! #3 (Pop-it dans l’sac de winx)	👉 Code Créateur dans la boutique Fortnite : "michoucroute" 📸 Mon Instagram : http://bit.ly/MichouINSTA 💙 Mon Twitter : http://bit.ly/MichouTweet 💜 Mon Twitch : http://bit.ly/MichouTwitch Abonne-toi ! 🎁 Devenir sponsor sur iOS : http://bit.ly/SoutieniOS 👦 Chaîne secondaire : http://bit.ly/BobbyYtb 📧 Adresse mail Pro : michou.video.officiel@gmail.com	853	4246753	FALSE
565	7	Michou	1	https://www.youtube.com/watch?v=4HJAzGkJ1g0	2021-09-12T09:42:46Z	5461	163790	JE RÉAGIS À DES VIDÉOS TAH L’ÉPOQUE ! (Ça à bien changé 😭)	👉 Code Créateur dans la boutique Fortnite : "michoucroute" 👉 Plus de vidéos tah l'époque sur la chaîne INA Société : http://bit.ly/inasociete 📸 Mon Instagram : http://bit.ly/MichouINSTA 💙 Mon Twitter : http://bit.ly/MichouTweet 💜 Mon Twitch : http://bit.ly/MichouTwitch Abonne-toi ! 🎁 Devenir sponsor sur iOS : http://bit.ly/SoutieniOS 👦 Chaîne secondaire : http://bit.ly/BobbyYtb 📧 Adresse mail Pro…	1198	2176548	FALSE
566	7	Michou	1	https://www.youtube.com/watch?v=Di8Nt-Z6fzI	2021-09-05T13:33:59Z	6825	267738	CACHE CACHE DANS UNE VILLA DANS LA JUNGLE DU MEXIQUE ! (ils m’ont pranké j’ai trop l’seum)	👉 Code Créateur dans la boutique Fortnite : "michoucroute" 📸 Mon Instagram : http://bit.ly/MichouINSTA 💙 Mon Twitter : http://bit.ly/MichouTweet 💜 Mon Twitch : http://bit.ly/MichouTwitch Salut ! Aujourd'hui nouvelle vidéo ! Dans cette vidéo on va se faire un énorme cache cache dans une villa dans la jungle du Mexique, c'était incroyable avec tous les croutons au Mexique. Les cachettes étaient int…	2042	5248993	FALSE
567	7	Michou	1	https://www.youtube.com/watch?v=j-FJ3uBocUA	2021-08-29T09:15:01Z	4417	291014	JE DIS OUI À TOUT PENDANT 24H ! (j’aurais jamais dû faire ce Yes Man Challenge …)	👉 Code Créateur dans la boutique Fortnite : "michoucroute" 📸 Mon Instagram : http://bit.ly/MichouINSTA 💙 Mon Twitter : http://bit.ly/MichouTweet 💜 Mon Twitch : http://bit.ly/MichouTwitch Salut ! Aujourd'hui nouvelle vidéo irl ! Dans cette vidéo je vais accepter tous les défis que les membres de la team croûton vont me proposer. C'est dans la magnifique villa au Mexique avec les croutons qu'on va …	1852	7452899	FALSE
568	7	Michou	1	https://www.youtube.com/watch?v=KF3zsVujfkY	2021-08-25T09:15:00Z	2714	142228	BATTLE ROYALE DE PADDLE DANS LA PISCINE AVEC LES CROÛTONS AU MEXIQUE ! (aïe ça fait trop mal)	👉 Code Créateur dans la boutique Fortnite : "michoucroute" 📸 Mon Instagram : http://bit.ly/MichouINSTA 💙 Mon Twitter : http://bit.ly/MichouTweet 💜 Mon Twitch : http://bit.ly/MichouTwitch Salut ! Aujourd'hui nouvelle vidéo avec la team croûton ! Dans cette vidéo, on va s'affronter ! Dans la villa au Mexique, on fait un battle royale de combat de paddle dans la piscine ! Le combat est très chaud. L…	1161	1978312	FALSE
569	7	Michou	1	https://www.youtube.com/watch?v=iQ33UN2tqoU	2021-08-22T09:15:03Z	5605	347455	CACHE CACHE DANS UNE ÉNORME VILLA PARADISIAQUE AU MEXIQUE ! (j’ai tout donné)	👉 Code Créateur dans la boutique Fortnite : "michoucroute" 📸 Mon Instagram : http://bit.ly/MichouINSTA 💙 Mon Twitter : http://bit.ly/MichouTweet 💜 Mon Twitch : http://bit.ly/MichouTwitch Salut ! Aujourd'hui nouvelle vidéo ! Dans cette vidéo on va se faire un énorme cache cache dans une villa au Mexique, c'était incroyable avec tout les croutons au Mexique. Les cachettes étaient introuvables ! Les…	1728	5491963	FALSE
570	7	Michou	1	https://www.youtube.com/watch?v=42HK2Ps_KK8	2021-08-12T09:14:57Z	3708	146841	JE CUISINE DANS PATRICK ET CONCOURS DE PLONGEON ! #5 (Vadrouille Improvisée en Van Lebouseuh Dobby)	Chaîne de Dobby : https://www.youtube.com/channel/UCHOsAeV69QGK3CPl137JLdQ Chaîne de Lebouseuh : https://www.youtube.com/channel/UCUl7mwOyySfZzUkq4H29nug 👉 Code Créateur dans la boutique Fortnite : "michoucroute" 📸 Mon Instagram : http://bit.ly/MichouINSTA 💙 Mon Twitter : http://bit.ly/MichouTweet 💜 Mon Twitch : http://bit.ly/MichouTwitch Salut ! Aujourd'hui nouvelle vidéo de la série de vlog Vad…	1132	2901087	FALSE
571	7	Michou	1	https://www.youtube.com/watch?v=5RIGJxZk2Ys	2021-08-11T09:15:00Z	3866	160812	IL M'A LAISSÉ CONDUIRE SA FERRARI TUNNING À MONACO ! #4 (Vadrouille Improvisée Van Lebouseuh Dobby)	Chaîne de Dobby : https://www.youtube.com/channel/UCHOsAeV69QGK3CPl137JLdQ Chaîne de Lebouseuh : https://www.youtube.com/channel/UCUl7mwOyySfZzUkq4H29nug Chaîne de GMK : https://www.youtube.com/channel/UCWPOLkftHreB1p8ospsiApw 👉 Code Créateur dans la boutique Fortnite : "michoucroute" 📸 Mon Instagram : http://bit.ly/MichouINSTA 💙 Mon Twitter : http://bit.ly/MichouTweet 💜 Mon Twitch : http://bit.l…	1513	3043990	FALSE
572	7	Michou	1	https://www.youtube.com/watch?v=WxtOTP7f2-M	2021-08-10T09:15:05Z	4937	174931	VOYAGE À MONACO JE ME FAIS EMPORTÉ PAR LA MER ! #3 (Vadrouille Improvisée en Van Lebouseuh et Dobby)	Chaîne de Lebouseuh : https://www.youtube.com/channel/UCUl7mwOyySfZzUkq4H29nug Chaîne de Dobby : https://www.youtube.com/channel/UCHOsAeV69QGK3CPl137JLdQ 👉 Code Créateur dans la boutique Fortnite : "michoucroute" 📸 Mon Instagram : http://bit.ly/MichouINSTA 💙 Mon Twitter : http://bit.ly/MichouTweet 💜 Mon Twitch : http://bit.ly/MichouTwitch Salut ! Aujourd'hui nouvelle vidéo vlog vadrouille improvi…	1334	3951848	FALSE
573	7	Michou	1	https://www.youtube.com/watch?v=JgJnH7RXMcU	2021-08-09T09:15:01Z	4076	156124	VLOG À SAINT-TROPEZ ET SOIRÉE CAMPING ! #2 (Vadrouille Improvisée en Van avec Lebouseuh et Dobby)	Insta de Lisa (notre guide) : @lisacquelq1 Chaîne de Lebouseuh : https://www.youtube.com/channel/UCUl7mwOyySfZzUkq4H29nug Chaîne de Dobby : https://www.youtube.com/channel/UCHOsAeV69QGK3CPl137JLdQ 👉 Code Créateur dans la boutique Fortnite : "michoucroute" 📸 Mon Instagram : http://bit.ly/MichouINSTA 💙 Mon Twitter : http://bit.ly/MichouTweet 💜 Mon Twitch : http://bit.ly/MichouTwitch Salut ! Aujourd…	1395	2952724	FALSE
574	7	Michou	1	https://www.youtube.com/watch?v=pvAapUipT20	2021-08-08T09:15:02Z	4305	167094	VADROUILLE IMPROVISÉE EN VAN avec Lebouseuh et Dobby ! #1 (ça s'est pas passé comme prévu)	Chaîne de Lebouseuh : https://www.youtube.com/channel/UCUl7mwOyySfZzUkq4H29nug Chaîne de Dobby : https://www.youtube.com/channel/UCHOsAeV69QGK3CPl137JLdQ 👉 Code Créateur dans la boutique Fortnite : "michoucroute" 📸 Mon Instagram : http://bit.ly/MichouINSTA 💙 Mon Twitter : http://bit.ly/MichouTweet 💜 Mon Twitch : http://bit.ly/MichouTwitch Salut ! Aujourd'hui nouvelle vidéo vlog en van ! Dans cett…	1310	3008938	FALSE
575	7	Michou	1	https://www.youtube.com/watch?v=4Hnd81ZzHWM	2021-08-04T09:15:00Z	3329	141664	CE JEU NOUS A FAIT TROP RIRE ! 😂 (à la fin c'est devenu n'importe quoi cette vidéo mdrrrr)	Olémains, le jeu parfait en famille ou entre potes. Télécharge le gratuitement : 👉 sur IOS : https://apps.apple.com/fr/app/ole-mains-jeu-entre-amis/id1126783692 👉 surAndroid : https://play.google.com/store/apps/details?id=com.kyhu.headsup&hl=fr&gl=US Jeu de société Olémains disponible en vente partout dès fin Septembre, et sur www.olemains.com Chaîne de Lebouseuh : https://www.youtube.com/channel…	1325	1998114	FALSE
576	7	Michou	1	https://www.youtube.com/watch?v=AfwfJY81lRk	2021-08-01T09:40:04Z	6039	207229	TACOS KFC CHALLENGE avec VALOUZZ ! (on s'est explosé le bidon)	👉 Code Créateur dans la boutique Fortnite : "michoucroute" 📸 Mon Instagram : http://bit.ly/MichouINSTA 💙 Mon Twitter : http://bit.ly/MichouTweet 💜 Mon Twitch : http://bit.ly/MichouTwitch Salut ! Aujourd'hui nouvelle vidéo avec Valouzz Dobby et Pidi ! Dans cette vidéo on va se faire un tacos kfc challenge avec valouzz ! On s'est explosé le bidon, qui en mangera le plus, il faut qu'on batte notre r…	1246	4233686	FALSE
577	7	Michou	1	https://www.youtube.com/watch?v=4h_OtDTM4eY	2021-07-28T09:20:31Z	7445	218321	J'OUVRE LES COLIS DES ABONNÉS #2 ! (wesshhh y'a eu des cadeaux de fou)	👉 Code Créateur dans la boutique Fortnite : "michoucroute" 📸 Mon Instagram : http://bit.ly/MichouINSTA 💙 Mon Twitter : http://bit.ly/MichouTweet 💜 Mon Twitch : http://bit.ly/MichouTwitch Salut ! Aujourd'hui nouvelle vidéo ! Dans cette vidéo on va se faire une ouverture de colis d'abonnés, y'a eu des cadeaux de fou ! J'ouvre les colis des abonnés Abonne-toi ! 🎁 Devenir sponsor sur iOS : http://bit…	909	4519602	FALSE
578	7	Michou	1	https://www.youtube.com/watch?v=lXFJN-oKKsU	2021-07-25T09:15:01Z	7537	322841	J'AI ACHETÉ DES OBJETS INSOLITES POUR CHIEN ! (Yuki a pas kiffé je crois 😂)	👉 Code Créateur dans la boutique Fortnite : "michoucroute" 📸 Mon Instagram : http://bit.ly/MichouINSTA 💙 Mon Twitter : http://bit.ly/MichouTweet 💜 Mon Twitch : http://bit.ly/MichouTwitch Salut ! Aujourd'hui nouvelle vidéo ! Dans cette vidéo on va se faire une découverte d'objet insolite pour mon chien, j'ai acheté des objets insolites pour chien ! Yuki va tester tout ça mais elle a pas kiffé je c…	776	7338362	FALSE
579	7	Michou	1	https://www.youtube.com/watch?v=5bMptV5J5ZA	2021-07-18T09:15:00Z	9020	308357	OUVERTURE DES COLIS D'ABONNÉS ! (vous m'avez vraiment régalé)	👉 Code Créateur dans la boutique Fortnite : "michoucroute" 📸 Mon Instagram : http://bit.ly/MichouINSTA 💙 Mon Twitter : http://bit.ly/MichouTweet 💜 Mon Twitch : http://bit.ly/MichouTwitch Salut ! Aujourd'hui nouvelle vidéo ! Dans cette vidéo je vais ouvrir les pires et les meilleurs colis d'abonnés que vous m'avez envoyé ! Ouverture des colis d'abonnés ! Vous m'avez vraiment régalé j'ai reçu que d…	1153	6490042	FALSE
580	7	Michou	1	https://www.youtube.com/watch?v=k7cSA8YWzHM	2021-07-11T10:33:29Z	4054	182438	CETTE VIDÉO VA DÉTRUIRE VOTRE ENFANCE ! (ça me tue de rire mdrrrr)	Doublage de Shrek 1 sur la chaîne de @Sofyan : https://youtu.be/ZQT-uM8v1Ic 👉 Code Créateur dans la boutique Fortnite : "michoucroute" 📸 Mon Instagram : http://bit.ly/MichouINSTA 💙 Mon Twitter : http://bit.ly/MichouTweet 💜 Mon Twitch : http://bit.ly/MichouTwitch Salut ! Aujourd'hui nouvelle vidéo Doublage ! Dans cette vidéo on va doubler le film Shrek 2 avec Sofyan ! Il y'a aussi le doublage de S…	695	3210087	FALSE
581	7	Michou	1	https://www.youtube.com/watch?v=QuXTQof7XUA	2021-07-07T10:15:01Z	7012	164750	ROAD TRIP DANS TOUTE LA FRANCE avec ma Fiat Panda ! #4 (l'épisode de l'extrême)	👉 Code Créateur dans la boutique Fortnite : "michoucroute" 📸 Mon Instagram : http://bit.ly/MichouINSTA 💙 Mon Twitter : http://bit.ly/MichouTweet 💜 Mon Twitch : http://bit.ly/MichouTwitch Salut ! Aujourd'hui nouvelle vidéo vlog road trip dans toute la France avec ma fiat panda ! Cet episode est deja le dernier episode de la série de vlog road trip dans toute la France avec ma fiat panda, un épisod…	2532	2741106	FALSE
582	7	Michou	1	https://www.youtube.com/watch?v=bwp9v1H2fZI	2021-07-06T09:15:02Z	5619	166700	ROAD TRIP DANS TOUTE LA FRANCE avec ma Fiat Panda ! #3 (meilleure journée)	👉 Code Créateur dans la boutique Fortnite : "michoucroute" 📸 Mon Instagram : http://bit.ly/MichouINSTA 💙 Mon Twitter : http://bit.ly/MichouTweet 💜 Mon Twitch : http://bit.ly/MichouTwitch Salut ! Aujourd’hui nouvelle vidéo vlog Road Trip dans toute la france avec ma fiat panda ! Dans cette vidéo on va continuer l’aventure road trip en france avec la pire voiture de france, mais aujourd’hui on a pa…	1825	3180785	FALSE
583	7	Michou	1	https://www.youtube.com/watch?v=pW1CKfi3WsU	2021-07-05T10:14:27Z	5751	214972	ROAD TRIP DANS TOUTE LA FRANCE avec ma Fiat Panda ! #2 (on doit dormir chez des abonnés)	👉 Code Créateur dans la boutique Fortnite : "michoucroute" Chaîne de Dobby : https://youtube.com/channel/UCHOsAeV69QGK3CPl137JLdQ 📸 Mon Instagram : http://bit.ly/MichouINSTA 💙 Mon Twitter : http://bit.ly/MichouTweet 💜 Mon Twitch : http://bit.ly/MichouTwitch Salut ! Aujourd’hui nouvelle video Road Trip dans toute la France avec ma fiat panda ! Dans cette video on va continuer l’aventure road trip …	1773	3644286	FALSE
584	7	Michou	1	https://www.youtube.com/watch?v=ZU7ljDoFzBU	2021-07-04T09:15:01Z	7479	216506	ROAD TRIP DANS TOUTE LA FRANCE AVEC MA FIAT PANDA ! #1 (ça va être marrant mdrrr)	👉 Code Créateur dans la boutique Fortnite : "michoucroute" 📸 Mon Instagram : http://bit.ly/MichouINSTA 💙 Mon Twitter : http://bit.ly/MichouTweet 💜 Mon Twitch : http://bit.ly/MichouTwitch Salut ! Aujourd'hui nouvelle vidéo ! Dans cette vidéo on va lancer une nouvelle série de vlog on va se faire un road trip dans toute la France avec ma fiat panda en vlog vidéo ! Ca va être marrant mdrrr on va gal…	2046	3487292	FALSE
585	7	Michou	1	https://www.youtube.com/watch?v=k6OrHn8vaOw	2021-06-27T09:42:24Z	18238	462948	ÉNORME MATCH DE FOOT ENTRE YOUTUBEURS ! (on s'est donné à fond sur le terrain)	Si tu veux tenter de gagner un t-shirt customisé : https://go.adidas.com/ihha/EUROMICHOU Chaîne de Samo : https://www.twitch.tv/leroisamo Chaîne de Dobby : https://www.youtube.com/channel/UCHOsAeV69QGK3CPl137JLdQ Chaîne de Piwerre : https://www.youtube.com/channel/UCIlr3byh6wmXgcPx_Tm9Ocw Chaîne de Guizzi : https://www.youtube.com/user/GuiZziMamy Chaîne de Seinhor9 : https://www.youtube.com/user/…	37	12563327	FALSE
586	7	Michou	1	https://www.youtube.com/watch?v=bprbQHv4Ea0	2021-06-23T09:24:09Z	6517	282400	JE RENCONTRE DES INCONNUS SUR OMEGLE ! (y'en a un il m'a montré son c*l ce fou)	👉 Code Créateur dans la boutique Fortnite : "michoucroute" 📸 Mon Instagram : http://bit.ly/MichouINSTA 💙 Mon Twitter : http://bit.ly/MichouTweet 💜 Mon Twitch : http://bit.ly/MichouTwitch Salut ! Aujourd'hui nouvelle vidéo sur Omegle ! Dans cette vidéo sur omegle, je pars rencontrer des gens, des inconnus puisque c'est sur omegle, avec des deguisements et tout trop drole ! En général ils m'ont rec…	813	4680175	FALSE
587	7	Michou	1	https://www.youtube.com/watch?v=7rmaalp0eZ8	2021-06-20T09:26:02Z	6257	342478	MISSION EXTRÊME pendant un REPAS ! (faut pas se faire cramer mdrrr)	Salut ! Aujourd’hui nouvelle video ! Nouveau concept aujourd’hui, on va se faire un Mission impossible, mission extreme en plein repas entre potes, avec lebouseuh, inoxtag, pidi et kaatsup ! Le concept est vraiment incroyable, merci à Lustucru qui nous accompagne avec ses Gnocchi Rolls pour cette vidéo et aux invités qui étaient présents également c’etait trop drôle ! Les Gnocchi Roll à poêler : …	2411	8427255	FALSE
588	7	Michou	1	https://www.youtube.com/watch?v=OwXihHvh8gc	2021-06-13T09:15:00Z	35554	552969	Michou - Rockstar ft. Inoxtag (Clip Officiel)	Nouveau Clip Disponible ! Rockstar ft. Inoxtag Tournage incroyable, je suis ultra fier du résultat c’est incroyable d’avoir pu faire ça et c’est grâce à vous ! ❤️ Go stream le son en balle : https://michou.backl.ink/mylife 🔥 Production IKR label Webedia Prod : @wtproductions_ Réalisation : William Thomas @directedbywt Charge prod : @al_fouss DOP : @jamesbratz MUA : @julia_hn Stylisme : @dadainkk7…	209	15772429	FALSE
589	7	Michou	1	https://www.youtube.com/watch?v=qRYNK5QwDXo	2021-06-09T09:20:47Z	10994	266645	DIMENSION	Retrouvez Ratchet & Clank : Rift Apart sur le PS Store : https://www.playstation.com/fr-fr/games/ratchet-and-clank-rift-apart/?emcid=di-1s-412006 📸 Mon Instagram : http://bit.ly/MichouINSTA 💙 Mon Twitter : http://bit.ly/MichouTweet 💜 Mon Twitch : http://bit.ly/MichouTwitch Merci à Piwerre pour sa participation, sa chaîne : https://youtube.com/c/Piwerre Merci à Pidi pour sa participation hors du c…	649	4033586	FALSE
590	7	Michou	1	https://www.youtube.com/watch?v=wjsRZceJhN4	2021-06-06T09:16:42Z	6458	207255	TROUVER L'ERREUR avec Riadh et Sora ! (le perdant supprime sa chaîne YouTube)	👉 Code Créateur dans la boutique Fortnite : "michoucroute" Chaîne de JustRiadh : https://www.youtube.com/channel/UCIFLzrXGmPv4lvfo-FrY-9w Chaîne de Sora : https://www.youtube.com/channel/UCoY9dSehUOccMeV06OGmuQA 📸 Mon Instagram : http://bit.ly/MichouINSTA 💙 Mon Twitter : http://bit.ly/MichouTweet 💜 Mon Twitch : http://bit.ly/MichouTwitch Salut ! Aujourd'hui nouvelle vidéo sur Youtube ! Aujourd'hu…	1095	4122901	FALSE
591	8	MoriahElizabeth	1	https://www.youtube.com/watch?v=dg-gwAinwMk	2022-05-27T20:00:08Z	9376	101126	Turning Ourselves into BLOBS With @Chloe Rose Art	Hey guys! Today is another collab with one of my favorite youtubers, chloe rose art! I decided to surprise her with a very interesting art/painting project where we turn ourselves into 2 of my original characters, THE BLOBS. Chloe's Channel: https://www.youtube.com/c/ArtofChloeRose Chloe's Video: https://www.youtube.com/watch?v=bcb0Ig_Jv5E ___________WELCOME TO MY CHANNEL__________ Hey! my name i…	870	7096492	FALSE
592	8	MoriahElizabeth	1	https://www.youtube.com/watch?v=XFxzcxO__uA	2022-05-20T20:00:05Z	12022	108127	All My Characters in ONE Drawing (well...I tried.)	Hey guys! Today I am trying to tackle the HUGE challenge of drawing ALL my characters into ONE artwork. I ended up doing this digitally using procreate. This was SO time consuming, but I had a ton of fun bringing back all of my original characters in this massive digital painting. I also put this design onto shirts and a poster on my store! Check it out! SHIRT: https://moriahelizabethmerch.com/li…	889	5488648	FALSE
593	8	MoriahElizabeth	1	https://www.youtube.com/watch?v=hE4XC3IGihg	2022-05-06T20:00:11Z	8159	104487	Finishing Create This Book in ONE Video?!	Thank you Google Domains for sponsoring a portion of today's video! Claim your domain name starting at $12/year. Use MORIAH to get 20% off your first year at https://domains.google #ad Hey Guys! Today I am trying something a little different! I decided to try to FINISH an entire create this book in ONE video. These prompt books and creativity journals usually take me years to complete. I would or…	853	3507429	FALSE
594	8	MoriahElizabeth	1	https://www.youtube.com/watch?v=txXIEosA36g	2022-04-29T20:00:12Z	7834	130606	Painting My Mini Squishies With @Bellamena	Hey Guys! Today is my first ever in-person collab!! I invited Bellamena (Marissa) to my new studio to paint some of my mini squishies with me! We both love to do squishy makeovers on our channels, so this was a perfect activity for us to do together. We had a blast!! Check out Bellamena: https://www.youtube.com/c/bellamena We filmed a video for Marissa's Channel too: https://www.youtube.com/watch…	999	9388141	FALSE
595	8	MoriahElizabeth	1	https://www.youtube.com/watch?v=ZwNpBdnFAUI	2022-04-22T20:00:14Z	7912	82893	Making Custom Decals	Hey guys! Today I am going to be making some custom DIY decals. I designed these using procreate and then printed them on DIY sticker paper by cricuit. These turned out amazing and are a great way to customize your laptop, phone, waterbottle, hydroflask or whatever you want to create a custom version of. Hope you like them! ___________WELCOME TO MY CHANNEL__________ Hey! my name is Moriah (pronou…	845	2370710	FALSE
596	8	MoriahElizabeth	1	https://www.youtube.com/watch?v=D09HR6Fh4xc	2022-04-15T20:00:04Z	10882	104579	Painting a MASSIVE Mural (Pt. 2)	Watch Part 1: https://youtu.be/41qMz9ZXQUQ ___________WELCOME TO MY CHANNEL__________ Hey! my name is Moriah (pronounced muh-rye-yuh 😂 ) and this is my channel....obviously. I'm 27 and like doing anything creative...and being snarky.....just a lil. I make a lot of decorating, painting and general art videos here. I'm obsessed with editing and adding lil bits to my videos, so if that's not your th…	790	4174514	FALSE
597	8	MoriahElizabeth	1	https://www.youtube.com/watch?v=41qMz9ZXQUQ	2022-04-08T20:00:03Z	7989	119003	Introducing My NEW Studio? + A HUGE Surprise Art Project (Pt. 1)	Hey guys! Today I am going to start on a 2 part series, that has taken me FOREVER to create. I've been waiting so long to show you all my new studio (and explain how it came about in the first place). PLUS I am going to be starting on painting my first ever ENORMOUS wall mural to use as a background for my videos. Hope you enjoy! Come back next week to see how I finish painting this mural AND for…	990	4705046	FALSE
598	8	MoriahElizabeth	1	https://www.youtube.com/watch?v=t7HcTmYRp0E	2022-04-01T20:00:20Z	9936	112075	Customizing EGGS...	Hey guys! Today I am going to painting, decorating and customizing some wooden eggs for easter using my original character designs. This is a great way to create some DIY easter room decor that will last and you can re-use every season. ALSO, there is a little surprise toward the end of the video...so stay tuned for that 😂 ___________WELCOME TO MY CHANNEL__________ Hey! my name is Moriah (pronoun…	837	4941248	FALSE
599	8	MoriahElizabeth	1	https://www.youtube.com/watch?v=9oSCNT7oB2g	2022-03-25T20:00:01Z	10394	105396	Making Art With The NEW Poscas	Get Honey for FREE today ▸ https://joinhoney.com/moriah Honey finds coupons with one click. Thanks to Honey for sponsoring! Hey guys! Today I am going to be doing some art with paint pens. I've been obsessed with posca paint pens for so long. They are amazing for easy customization projects and other fun art activities. But these paint pens are called Karin decor brush markers and they are $300 f…	927	3254526	FALSE
600	8	MoriahElizabeth	1	https://www.youtube.com/watch?v=Vbq9ywLpBIs	2022-03-18T20:00:12Z	10406	98006	Bake With ME #9 | The Dessert Hot Dog	Hey guys! Today I am FINALLY doing another baking video where I take one of my art creations (in this case one of my thrift store makeovers) and attempt to bake and bring it to life. These are always such a cluster of fails and struggles since I obviously have no clue how to bake properly. But you guys ask for it, so here it is! ___________WELCOME TO MY CHANNEL__________ Hey! my name is Moriah (p…	1089	3712919	FALSE
601	8	MoriahElizabeth	1	https://www.youtube.com/watch?v=T-NB-1eclU8	2022-03-11T21:00:09Z	7736	69358	Art Room Tour 2022 (Part 2)	Hey guys! Today I am finishing my long-awaited ART ROOM TOUR!!! You guys have been BEGGING me for months to do this, so I really hope you enjoy it. I am so excited to show you my new studio. This video took me absolutely foreverrrr to edit. Watch part one: https://www.youtube.com/watch?v=ERJHNeXSMww Yearbook Pre-Order: https://shop.moriahelizabethmerch.com/yearbook My Mom's etsy Store (crochet & …	1309	3984668	FALSE
602	8	MoriahElizabeth	1	https://www.youtube.com/watch?v=ERJHNeXSMww	2022-03-04T21:00:12Z	13025	121475	Art Room Tour 2022 (Part 1)	Hey guys! Today I am finally doing my long-awaited ART ROOM TOUR!!! You guys have been BEGGING me for months to do this, so I really hope you enjoy it. I am so excited to show you my new studio. This video took me absolutely foreverrrr to edit. I can't believe it's 30 minutes long. FOR PART 1. haha PART 2: https://youtu.be/T-NB-1eclU8 ___________WELCOME TO MY CHANNEL__________ Hey! my name is Mor…	1831	8162494	FALSE
603	8	MoriahElizabeth	1	https://www.youtube.com/watch?v=se6sYwAFPSY	2022-02-25T21:00:17Z	25147	89734	Unboxing MORE Used Squishies | Squishy Makeover Candidates	Hey guys! today I am going to be unboxing a bunch of used, damaged squishies that have been sent to me from you guys! I plan on using some of these for my squishy makeover series, where I fix and redecorate old squishies and create custom art creations. Let me know which squishies you think I should use in the next episode in the comments! FOR ANY NEW PEOPLE: Today I am going to be opening a bunc…	1099	4223035	FALSE
604	8	MoriahElizabeth	1	https://www.youtube.com/watch?v=r7KFTVfEIZc	2022-02-18T21:00:31Z	9985	107567	Art Things To Do When You're Bored #9	Hey guys! I'm back at you with a brand new batch of ideas for fun and easy art and craft things that you can do when bored at home using cheap, easily accessible art supplies. I hope you guys enjoy the video and get some ideas for things to do when you are bored! Be sure to check out the other videos of this series, they include things like customizing and painting things, drawing, art challenges…	1035	5974836	FALSE
605	8	MoriahElizabeth	1	https://www.youtube.com/watch?v=sJd5U_XPDT4	2022-02-11T21:00:31Z	9224	107382	*DOUBLE* Thrift Store Makeover #12	Hey guys! Today is another episode from my series Thrift Store Makeovers, where I take a used, worn out item (OR sometimes from yard sales or off of ebay) clean it up, fix it up and decorate it. I love hunting through thrift stores to find old, rejected items and then decorating them and putting my own style on them to turn them into new pieces of art. I've definitely missed these thrift flips an…	879	4187291	FALSE
606	8	MoriahElizabeth	1	https://www.youtube.com/watch?v=EtCvMduwEXs	2022-02-04T21:00:05Z	10588	113456	Painting My Old DIY Squishies (Pt. 2)	Hey guys! Today I am finishing up the project that I started last week. Last week I decided that digging out some of my very old DIY squishies was a good idea lol. I made a "homemade squishy" tutorial a few years ago where I showed how to make squishies from scratch. I ended up getting carried awayy and making SO many of these. SO. I thought it was about time to revisit and finally customize some…	832	5118567	FALSE
607	8	MoriahElizabeth	1	https://www.youtube.com/watch?v=ee7uoWMZVvM	2022-01-28T21:00:30Z	14022	181608	Painting My Old DIY Squishies (Pt. 1)	Hey guys! Today I am digging out some of my very old DIY squishies. I made a "homemade squishy" tutorial a few years ago where I showed how to make squishies from scratch. I ended up getting carried awayy and making SO many of these. SO. I thought it was about time to revisit and finally customize some of the squishies. SHELLY AND EUSTACE PRE-ORDER: http://shop.moriahelizabethmerch.com/eustace-sh…	1064	8365095	FALSE
608	8	MoriahElizabeth	1	https://www.youtube.com/watch?v=yQnqjjCgf0U	2022-01-21T21:00:22Z	8371	113958	Making Art With *MAGIC*	He guys! Today I am going to be making art with these "magical" pens that I found online. They looked kinda dumb, but I was also kind of intrigued. So I decided to try out these markers for today's video. If you wanna try these out, here they are: https://amzn.to/3AmOGF9 *affiliate link* ___________WELCOME TO MY CHANNEL__________ Hey! my name is Moriah (pronounced muh-rye-yuh 😂 ) and this is my c…	794	7510092	FALSE
609	8	MoriahElizabeth	1	https://www.youtube.com/watch?v=qkmc2A3_4BM	2022-01-14T21:00:20Z	12412	140286	Squishy Makeover Fixing Your Squishies #31	Dragon City is a free to play mobile game click here to get the Moriah Dragon and claim the special rewards: https://dragoncity.onelink.me/DDHl/Moriah Thank you to Dragon City for sponsoring this video #AD Welcome to another episode of squishy makeovers, where I transform ugly, used, old, dirty, cheap or unwanted squishies (donated by my subscribers) into my own creations. I repair, paint and cut…	845	5319984	FALSE
610	8	MoriahElizabeth	1	https://www.youtube.com/watch?v=BIC8UHdCvJU	2021-12-31T21:00:04Z	17384	119366	Ranking Everything I've Painted in 2021	___________WELCOME TO MY CHANNEL__________ Hey! my name is Moriah (pronounced muh-rye-yuh 😂 ) and this is my channel....obviously. I'm 26 and like doing anything creative...and being snarky.....just a lil. I make a lot of decorating, painting and general art videos here. I'm obsessed with editing and adding lil bits to my videos, so if that's not your thing....oof you may hate this haha. I paint …	1209	6989346	FALSE
611	8	MoriahElizabeth	1	https://www.youtube.com/watch?v=XutAWEiBadM	2021-12-24T21:00:25Z	14757	115976	Paint With ME #2	Hey guys! So today I decided to try out a new format. I am still painting on things (typical), but instead of doing a speed paint with voiceover, I decided to stay in front of the camera and just...paint...with....you? lol I know this is a little different, but hopefully you enjoy the change up. Either way, it's still me being weird and decorating things with my art. I decided to customize a few …	853	4247645	FALSE
612	8	MoriahElizabeth	1	https://www.youtube.com/watch?v=airtScHXXlU	2021-12-17T21:00:00Z	7634	89019	Create This Book 2 | Episode #13	Hey guys! Here is another long awaited episode of Create This Book 2! The series where I fill in my own, original prompt book with my artwork. Create This Book is a great way to get art ideas if yo are a beginner artist, or just looking to have a break, get inspiration and have fun with your art. It’s really easy to follow along and helps a lot with artist’s block and coming up with fresh new art…	782	3315738	FALSE
613	8	MoriahElizabeth	1	https://www.youtube.com/watch?v=ubNtN3gFWDI	2021-12-10T21:00:33Z	14140	176458	Squishy Makeovers #30	Welcome to another episode of squishy makeovers, where I transform ugly, used, old, dirty, cheap or unwanted squishies (donated by my subscribers) into my own creations. I repair, paint and cut away for hours on end to complete these. Hopefully you like them. Get used to lots of rainbow and sprinkles, because I am addicted to both! ME NAIL POLISH: https://slateland.com/collections/moriah-elizabet…	936	8998926	FALSE
614	8	MoriahElizabeth	1	https://www.youtube.com/watch?v=A9-_JRGBZts	2021-12-03T21:00:07Z	14337	166508	Painting "Photos" of My Characters.....it's fun.	Hey guys! Today I'm doing a video idea that i came up with in my recent "shop with ME" video. I threw out this idea to customize picture frames and then create a "photo" by painting my original characters in different fun poses. I thought it was kind of a lame idea, but surprisingly so many of you wanted to see me do this 😂 SO. I am here to "paint photos" and customize picture frames to make some…	717	5585676	FALSE
615	8	MoriahElizabeth	1	https://www.youtube.com/watch?v=PsSrav4eXko	2021-11-26T21:00:08Z	11642	106299	Customizing A BUNCH of Shoes	The first 1000 people to click the link will get a one month trial of Skillshare: https://skl.sh/moriahelizabeth08211 #ad Hey Guys! Today I am going to be painting and customizing a pair of my white vans. Shoes are such a fun item to paint, and I have so many ideas for ways to decorate these. I hope I give you some inspiration for a fun painting project! I love making custom shoes because you can…	737	2947187	FALSE
616	8	MoriahElizabeth	1	https://www.youtube.com/watch?v=aMsmnHxyS-Q	2021-11-19T21:00:02Z	9158	124591	Not Another CRAP Kit? Hopefully...	Hey guys! Today I am testing a fellow youtube creator's own craft kit! This is by NerdeEcrafter (Jackie) and it's called "Not Another Crap Kit." This is an INTENSE kit that involves plaster, clay, sculpture, resin and painting to create your fully custom figurine. This is such a creative idea for a kit. I am a complete beginner when it comes to using polymer clay, BUT I am going to do my best to …	957	4507816	FALSE
617	8	MoriahElizabeth	1	https://www.youtube.com/watch?v=QLyr8mSuvTo	2021-11-12T21:00:10Z	12721	149385	Art Things to do When You're Bored #8	Hey guys! I'm back at you with a brand new batch of ideas for fun and easy art and craft things that you can do when bored at home using cheap, easily accessible art supplies. I hope you guys enjoy the video and get some ideas for things to do when you are bored! Be sure to check out the other videos of this series, they include things like customizing and painting things, drawing, art challenges…	998	9535613	FALSE
618	8	MoriahElizabeth	1	https://www.youtube.com/watch?v=tRHg2W9rCn8	2021-11-05T20:00:22Z	21544	125112	ME. Buying an Obnoxious Amount of Art Supplies.	Sooo this is very different than my typical art/makeover/customization videos. BUT, I like to do videos like this every once in a while to shake things up. I decided to go on q huge online, no budget shopping spree for new art and craft supplies! I had so much fun searching for new supplies to use in future art projects. This also ended up turning into an art supply haul as well. Hope you enjoy! …	963	6922116	FALSE
619	8	MoriahElizabeth	1	https://www.youtube.com/watch?v=RFb7tkxlV-g	2021-10-29T20:00:13Z	12259	131207	Dollar Store Makeovers 3	Hey guys! Today I am doing the third episode of dollar store makeovers! You guys really love this series, so I decided to continue on! I decided to go shopping at the Dollar Store for a couple of items that I thought would be fun to paint on, customize and decorate to make them more of my style. I noticed shopping at the Dollar Tree, that there were so many cute things that had a lot of easy DIY …	810	5998711	FALSE
620	8	MoriahElizabeth	1	https://www.youtube.com/watch?v=9_ggkviFVKA	2021-10-22T20:00:04Z	32907	148598	Turning Myself into Fred	Thanks to Adobe Premiere Pro for sponsoring a portion of this video. Try now: https://premierepro.app.link/bdPh7kjEukb #AD Hey guys! Today I'm going to be doing another "turning myself into..." video. Last year around Halloween, I turned myself into a cupcake. This year, I decided to turn myself into one of my original characters. You guys requested that I try FRED. Fred is a squishy character th…	931	6018913	FALSE
621	8	MoriahElizabeth	1	https://www.youtube.com/watch?v=bYrOJyQNKIM	2021-10-15T20:00:08Z	14232	160838	Customizing Pumpkins	Hey guys! Today I am doing a fun fall themed/ Halloween art project. I am going to be making some custom DIY fall decor by painting on some craft pumpkins I found at my local craft store. I had so much fun customizing these pumpkins, and this was a perfect fun and easy creative activity to do this fall. Also, when you decorate fake pumpkins, you don't have to worry about them rotting 🤮 Check out …	902	6294801	FALSE
622	8	MoriahElizabeth	1	https://www.youtube.com/watch?v=cu_6d8mrW5g	2021-10-08T20:00:15Z	10208	108034	Making Beaded Keychains & Custom Charms	Hey guys! Today I am doing and art/craft hybrid project. I've been noticing these plastic and clay beaded keychains and phone charms trending on tiktok and pinterest. I decided to go ahead and make my own version! I am making some DIY keychains complete with custom charms. This is a really fun and easy way to make some cute accessories to fit your aesthetic and customize your phone and/or bags. I…	928	4802055	FALSE
623	8	MoriahElizabeth	1	https://www.youtube.com/watch?v=__74iTIQLKA	2021-10-01T20:00:08Z	8788	96490	Customizing Shirts	Hey guys! Today I am trying something a little different. I decided to take you guys along with me while I design some new graphics to put on t shirts for my merchandise. I love designing on clothes in general and I had some ideas for the artwork that I wanted to put on these custom shirts. I thought it would be really fun to show you guys how to customize some shirts using my original digital ar…	1045	3350890	FALSE
624	8	MoriahElizabeth	1	https://www.youtube.com/watch?v=6FJnvJz81sk	2021-09-24T20:00:01Z	16182	177414	Squishy Makeover #29	Welcome to another episode of squishy makeovers, where I transform ugly, used, old, dirty, cheap or unwanted squishies (donated by my subscribers) into my own creations. I repair, paint and cut away for hours on end to complete these. Hopefully you like them. Get used to lots of rainbow and sprinkles, because I am addicted to both! _________FAQs__________ 1. CAN I SEND YOU SQUISHIES? So many gene…	978	10657719	FALSE
625	8	MoriahElizabeth	1	https://www.youtube.com/watch?v=OLjgzayPVgc	2021-09-17T20:00:09Z	7961	100848	Create This Book 2 | Episode #12	Hey guys! Here is another long awaited episode of Create This Book 2! The series where I fill in my own, original prompt book with my artwork. Create This Book is a great way to get art ideas if yo are a beginner artist, or just looking to have a break, get inspiration and have fun with your art. It’s really easy to follow along and helps a lot with artist’s block and coming up with fresh new art…	1013	4120062	FALSE
626	8	MoriahElizabeth	1	https://www.youtube.com/watch?v=mR8vUQskL-0	2021-09-10T20:00:08Z	13873	111792	Thrift Store Makeover #11	Hey guys! Today is another episode from my series Thrift Store Makeovers, where I take a used, worn out item (OR sometimes from yard sales or off of ebay) clean it up, fix it up and decorate it. I love hunting through thrift stores to find old, rejected items and then decorating them and putting my own style on them to turn them into new pieces of art. I've definitely missed these thrift flips an…	738	4268229	FALSE
627	8	MoriahElizabeth	1	https://www.youtube.com/watch?v=ud7xOb8MXkE	2021-09-03T20:00:11Z	12737	123970	Painting ON Tie Dye	Hey guys! Today I am trying out a new art project idea that I have to combine 2 of my favorite art activities: tie dye and painting/customizing clothes. SO. I am going to be tie dying the clothing using Tulip's new 2 minute tie dye kit. I basically tested this kit and gave a mini review of it as well in case you are interested in that. AND THEN I painted on the tie dyed clothing. In the end I hav…	1050	6117846	FALSE
628	8	MoriahElizabeth	1	https://www.youtube.com/watch?v=LgSNY6XwGVM	2021-08-27T20:00:07Z	16827	168184	Pack With ME (I'm Moving AGAIN!)	Get Honey for FREE today ▸ https://joinhoney.com/moriah Honey finds coupons with one click. Thanks to Honey for sponsoring! So, yes it's true. I'm moving again after being in my current art and craft room for just 2 years. It's kinda sad, but also I am really excited about my new studio (get ready for a new art room tour coming soon!). Since I am busy moving and you guys liked my packing video la…	939	6837761	FALSE
629	8	MoriahElizabeth	1	https://www.youtube.com/watch?v=nIr3TfAcRl0	2021-08-20T20:00:08Z	10369	117982	Painting on HUGE Canvases (Pt. 2)	Hey guys! Today I am going to finish the BIG art project that I started on last week. I'm going to be painting on a huge canvas (well, 3 huge canvases actually) and using them as custom decor in my new house! I am going to be attempting to do abstract art with this painting. Abstract artwork is my favorite style for home decor and I figured it would be the easiest to do on a large scale. As a beg…	746	4698330	FALSE
630	8	MoriahElizabeth	1	https://www.youtube.com/watch?v=kJLtXhJS5Sw	2021-08-13T20:00:07Z	15594	156061	Painting a HUGE Canvas (Pt. 1)	Hey guys! Today I am going to tackle a BIG art project, that I've never done before. I'm going to be painting on a huge canvas (well, 3 huge canvases actually, but the rest will be done in next week's video) and using it as custom decor in my new house! I am going to be attempting to do abstract art with this painting. Abstract artwork is my favorite style for home decor and I figured it would be…	802	6919531	FALSE
631	8	MoriahElizabeth	1	https://www.youtube.com/watch?v=5tUgZqR6ewM	2021-08-06T20:00:01Z	15907	189427	Reacting to My OLD Squishy Makeovers	Hey guys! Today I am doing a long requested video, reacting to my old videos. Specifically I am going to be reacting to some of the oldest squishy makeovers and squishy related videos that I made on my channel, PLUS I also chose to react to a thrift store makeover video as well. This was pretty entertaining for me, hopefully it's somewhat interesting for you too? I don't do reaction videos on my …	844	10314410	FALSE
632	8	MoriahElizabeth	1	https://www.youtube.com/watch?v=EbK4PsROmqw	2021-07-30T20:00:06Z	17887	147711	Dollar Store Makeovers 2	Hey guys! Today I am doing the second episode of dollar store makeovers! You guys really loved the first video I did like this, so I decided to continue on and make it a little series. I decided to go shopping at the Dollar Store for a couple of items that I thought would be fun to paint on, customize and decorate to make them more of my style. I noticed shopping at the Dollar Tree, that there we…	849	7579865	FALSE
633	8	MoriahElizabeth	1	https://www.youtube.com/watch?v=feb9N4Dxxic	2021-07-23T20:00:15Z	22841	131172	Painting on Seashells (AGAIN)	Hey Guys! today I am doing a highly requested video of painting on seashells. I've noticed you guys reminding me OVER AND OVER to do this, since I decorated seashells for the last 2 summers. Your persistence paid off, and I'm back at it again 😂 Remind me next year to keep the tradition going! Dont forget to check out the new merch! https://moriahelizabethmerch.com/ I guess I'll start a playlist f…	829	4102912	FALSE
634	8	MoriahElizabeth	1	https://www.youtube.com/watch?v=zZLEEroPTF8	2021-07-16T20:00:23Z	18453	187815	Squishy Makeovers: Spin The Wheel | Fixing Your Squishies #28	Welcome to another episode of squishy makeovers, where I transform ugly, used, old, dirty, cheap or unwanted squishies (donated by my subscribers) into my own creations. I repair, paint and cut away for hours on end to complete these. Fixing and giving makeovers to squishies is such a fun painting project, and a great creative art activity. It's been keeping me busy for years 😂 Hopefully you like…	919	14689564	FALSE
635	8	MoriahElizabeth	1	https://www.youtube.com/watch?v=GqOQZW3o7Fg	2021-07-09T20:00:07Z	14683	138992	Thrift Store Makeover #10	Hey guys! Today is another episode from my series Thrift Store Makeovers, where I take a used, worn out item (OR sometimes from yard sales or off of ebay) clean it up, fix it up and decorate it. I love hunting through thrift stores to find old, rejected items and then decorating them and putting my own style on them to turn them into new pieces of art. I've definitely missed these thrift flips an…	773	4400040	FALSE
636	8	MoriahElizabeth	1	https://www.youtube.com/watch?v=3oCeU0HthEo	2021-07-02T20:00:00Z	20307	152180	Paint With ME...	Hey guys! So today I decided to try out a new format. I am still painting on things (typical), but instead of doing a speed paint with voiceover, I decided to stay in front of the camera and just...paint...with....you? lol I know this is a little different, but hopefully you enjoy the change up. I'll be waiting to get your feedback on it so I can decided if I should ever make a video like this ag…	741	4735044	FALSE
637	8	MoriahElizabeth	1	https://www.youtube.com/watch?v=yrOM1wZyC7o	2021-06-25T20:00:20Z	18848	191634	Letting Opie Choose What I Paint	Hey guys! Remember that trend from like a year ago where everyone was letting their pets choose stuff? Like, "my dog pick my outfit" or "letting my cat choose my makeup." WELL. Of course I didn't manage to jump onto that trend WHILE it was..ya know...TRENDING. BUT. I'm here now, awkwardly a year later and ready to give this a try 😂 SO, I decided to let my cat Opie choose my art supplies or pick o…	976	14421188	FALSE
638	8	MoriahElizabeth	1	https://www.youtube.com/watch?v=go5i1r4caV0	2021-06-18T20:00:25Z	15183	108778	MY ANNUAL Q&A | 2021	Hey guys! It's that time again! time for me to do my annual Q&a VIDEO, WHERE i answer all of your burning questions 😂 Thanks to everyone who left me questions! If you didn't get an answer to something you were curious about, check out my past Q&A videos (linked in the i cards) and the answer might be there 😊 ___________WELCOME TO MY CHANNEL__________ Hey! my name is Moriah (pronounced muh-rye-yuh…	1056	3758556	FALSE
639	8	MoriahElizabeth	1	https://www.youtube.com/watch?v=A5YnkOHRJ-4	2021-06-11T20:00:04Z	22259	190898	Art Things to do When You're Bored #7	Hey guys! I'm back at you with a brand new batch of ideas for fun and easy art and craft things that you can do when bored at home using cheap, easily accessible art supplies. I hope you guys enjoy the video and get some ideas for things to do when you are bored! Be sure to check out the other videos of this series, they include things like customizing and painting things, drawing, art challenges…	1117	8993976	FALSE
640	9	MrBeast	1	https://www.youtube.com/watch?v=hD1YtmKXNb4	2022-04-09T20:00:00Z	154812	3973287	$10,000 Every Day You Survive Prison	SUBSCRIBE IN THE NEXT 7 DAYS FOR A CHANCE TO WIN $10,000! New Merch - https://shopmrbeast.com/ SUBSCRIBE OR I TAKE YOUR DOG ╔═╦╗╔╦╗╔═╦═╦╦╦╦╗╔═╗ ║╚╣║║║╚╣╚╣╔╣╔╣║╚╣═╣ ╠╗║╚╝║║╠╗║╚╣║║║║║═╣ ╚═╩══╩═╩═╩═╩╝╚╩═╩═╝ ---------------------------------------------------------------- follow all of these or i will kick you • Facebook - https://www.facebook.com/MrBeast6000/ • Twitter - https://twitter.com/MrBeast …	839	116820979	FALSE
641	9	MrBeast	1	https://www.youtube.com/watch?v=LnlKwzc_TNA	2022-03-19T20:02:32Z	102309	3190634	Would You Swim With Sharks For $100,000?	Try Experian Boost to boost your credit scores: https://smart.link/n3op1gefxlzjn Results may vary. See App Store or website for details. New Merch - https://shopmrbeast.com/ SUBSCRIBE OR I TAKE YOUR DOG ╔═╦╗╔╦╗╔═╦═╦╦╦╦╗╔═╗ ║╚╣║║║╚╣╚╣╔╣╔╣║╚╣═╣ ╠╗║╚╝║║╠╗║╚╣║║║║║═╣ ╚═╩══╩═╩═╩═╩╝╚╩═╩═╝ ---------------------------------------------------------------- follow all of these or i will kick you • Facebook -…	541	100895495	FALSE
642	9	MrBeast	1	https://www.youtube.com/watch?v=3jS_yEK8qVI	2022-01-29T21:00:01Z	144679	4334956	World’s Most Dangerous Escape Room!	Buy my new chocolate bar: https://www.Feastables.com for a chance to win my chocolate factory in an upcoming video SUBSCRIBE OR I TAKE YOUR DOG ╔═╦╗╔╦╗╔═╦═╦╦╦╦╗╔═╗ ║╚╣║║║╚╣╚╣╔╣╔╣║╚╣═╣ ╠╗║╚╝║║╠╗║╚╣║║║║║═╣ ╚═╩══╩═╩═╩═╩╝╚╩═╩═╝ ---------------------------------------------------------------- follow all of these or i will kick you • Facebook - https://www.facebook.com/MrBeast6000/ • Twitter - https://…	481	149996671	FALSE
643	9	MrBeast	1	https://www.youtube.com/watch?v=00NgUctWoLQ	2021-12-18T21:00:00Z	133622	3299056	Extreme $1,000,000 Hide And Seek	I didn't expect that to happen at the end I was so confused haha ╔═╦╗╔╦╗╔═╦═╦╦╦╦╗╔═╗ ║╚╣║║║╚╣╚╣╔╣╔╣║╚╣═╣ ╠╗║╚╝║║╠╗║╚╣║║║║║═╣ ╚═╩══╩═╩═╩═╩╝╚╩═╩═╝ ---------------------------------------------------------------- follow all of these now • Facebook - https://www.facebook.com/MrBeast6000/ • Twitter - https://twitter.com/MrBeast • Instagram - https://www.instagram.com/mrbeast	729	77387003	FALSE
644	9	MrBeast	1	https://www.youtube.com/watch?v=x9TQ6culXIA	2021-12-16T21:00:00Z	91063	2859316	$1,000,000 Influencer Tournament!	That was so close at the end I can't believe that happened! ╔═╦╗╔╦╗╔═╦═╦╦╦╦╗╔═╗ ║╚╣║║║╚╣╚╣╔╣╔╣║╚╣═╣ ╠╗║╚╝║║╠╗║╚╣║║║║║═╣ ╚═╩══╩═╩═╩═╩╝╚╩═╩═╝ ---------------------------------------------------------------- follow all of these now • Facebook - https://www.facebook.com/MrBeast6000/ • Twitter - https://twitter.com/MrBeast • Instagram - https://www.instagram.com/mrbeast -------------------------------…	725	61173573	FALSE
645	9	MrBeast	1	https://www.youtube.com/watch?v=QbJJwaVdgIs	2021-12-10T21:30:02Z	97107	3372728	I Got Hunted By The Military	I'm not sure how they drove over that... it wasnt supposed to happen Sign up using code "BEASTHUNT" with current! https://current.com/beasthunt New Merch - https://shopmrbeast.com/ SUBSCRIBE OR I TAKE YOUR DOG ╔═╦╗╔╦╗╔═╦═╦╦╦╦╗╔═╗ ║╚╣║║║╚╣╚╣╔╣╔╣║╚╣═╣ ╠╗║╚╝║║╠╗║╚╣║║║║║═╣ ╚═╩══╩═╩═╩═╩╝╚╩═╩═╝ Congrats to all the winners from the last video! ~babystar22 ~KevinAllen30 ~MasonCunningham2020 ~CheyniaWilso…	662	103009106	FALSE
646	9	MrBeast	1	https://www.youtube.com/watch?v=0e3GPea1Tyg	2021-11-24T21:00:01Z	610790	14710393	$456,000 Squid Game In Real Life!	MAKE SURE YOU WATCH UNTIL GLASS BRIDGE IT'S INSANE! Download Brawl Stars now and get a free gift from me in the game! http://supr.cl/mrbeast Thank you GoPro for supplying us with cameras to get some of these shots. You can get them here: https://prf.hn/l/6bNbQB3 Shoutout to SOKRISPYMEDIA for helping with visuals! ---------------------------------------------------------------- follow all of these…	1542	308657803	FALSE
647	9	MrBeast	1	https://www.youtube.com/watch?v=cV2gBU6hKfY	2021-10-29T19:59:43Z	178564	4765001	I Cleaned The World’s Dirtiest Beach #TeamSeas	$1 Donated = 1 Pound Of Trash Out Of The Ocean - https://teamseas.org/ HELP US REMOVE 30,000,000 POUNDS OF TRASH FROM THE OCEAN BEFORE THE END OF THE YEAR!	295	73813642	FALSE
648	9	MrBeast	1	https://www.youtube.com/watch?v=qIsgdOVGA04	2021-10-23T20:00:01Z	130408	3837792	Last To Take Hand Off Lamborghini, Keeps It	Subscribe if you want to compete! Watch My Documentary Now On Curiosity: http://curiositystream.com/BEAST New Merch - https://shopmrbeast.com/ SUBSCRIBE OR I TAKE YOUR DOG ╔═╦╗╔╦╗╔═╦═╦╦╦╦╗╔═╗ ║╚╣║║║╚╣╚╣╔╣╔╣║╚╣═╣ ╠╗║╚╝║║╠╗║╚╣║║║║║═╣ ╚═╩══╩═╩═╩═╩╝╚╩═╩═╝ ---------------------------------------------------------------- follow all of these or i will kick you • Facebook - https://www.facebook.com/MrBea…	943	113843170	FALSE
649	9	MrBeast	1	https://www.youtube.com/watch?v=cExLQ1o2pDw	2021-09-26T20:00:06Z	124041	3132045	First To Rob Bank Wins $100,000	I didnt think he would actually rob the bank... Sign up for Current and use my code “BEASTBANK” to get $1. Request $$ from me ~MrBeast to get more $$. Get Current! http://www.current.com/beastvault New Merch - https://shopmrbeast.com/ SUBSCRIBE OR I TAKE YOUR DOG ╔═╦╗╔╦╗╔═╦═╦╦╦╦╗╔═╗ ║╚╣║║║╚╣╚╣╔╣╔╣║╚╣═╣ ╠╗║╚╝║║╠╗║╚╣║║║║║═╣ ╚═╩══╩═╩═╩═╩╝╚╩═╩═╝ -------------------------------------------------------…	482	97778041	FALSE
650	9	MrBeast	1	https://www.youtube.com/watch?v=uocETPj4Jx4	2021-09-04T20:00:07Z	101910	3425099	Extreme $500,000 Game Of Tag!	I did not expect that to happen at the end... New Merch - https://shopmrbeast.com/ SUBSCRIBE OR I TAKE YOUR DOG ╔═╦╗╔╦╗╔═╦═╦╦╦╦╗╔═╗ ║╚╣║║║╚╣╚╣╔╣╔╣║╚╣═╣ ╠╗║╚╝║║╠╗║╚╣║║║║║═╣ ╚═╩══╩═╩═╩═╩╝╚╩═╩═╝ ---------------------------------------------------------------- follow all of these or i will kick you • Facebook - https://www.facebook.com/MrBeast6000/ • Twitter - https://twitter.com/MrBeast • Instagram …	760	93144708	FALSE
651	9	MrBeast	1	https://www.youtube.com/watch?v=zxYjTTXc-J8	2021-08-31T20:01:03Z	112711	5027626	Last To Leave Circle Wins $500,000	THIS WAS THE CRAZIEST THING IVE EVER DONE! New Merch - https://shopmrbeast.com/ SUBSCRIBE OR I TAKE YOUR DOG ╔═╦╗╔╦╗╔═╦═╦╦╦╦╗╔═╗ ║╚╣║║║╚╣╚╣╔╣╔╣║╚╣═╣ ╠╗║╚╝║║╠╗║╚╣║║║║║═╣ ╚═╩══╩═╩═╩═╩╝╚╩═╩═╝ ---------------------------------------------------------------- follow all of these or i will kick you • Facebook - https://www.facebook.com/MrBeast6000/ • Twitter - https://twitter.com/MrBeast • Instagram - h…	1166	221617375	FALSE
652	9	MrBeast	1	https://www.youtube.com/watch?v=hxwpkM5w3Cc	2021-08-07T23:00:03Z	93275	3320277	I Got Hunted By The FBI	New Merch - https://shopmrbeast.com/ SUBSCRIBE OR I TAKE YOUR DOG ╔═╦╗╔╦╗╔═╦═╦╦╦╦╗╔═╗ ║╚╣║║║╚╣╚╣╔╣╔╣║╚╣═╣ ╠╗║╚╝║║╠╗║╚╣║║║║║═╣ ╚═╩══╩═╩═╩═╩╝╚╩═╩═╝ ---------------------------------------------------------------- follow all of these or i will kick you • Facebook - https://www.facebook.com/MrBeast6000/ • Twitter - https://twitter.com/MrBeast • Instagram - https://www.instagram.com/mrbeast ----------…	951	120518710	FALSE
653	9	MrBeast	1	https://www.youtube.com/watch?v=ktyJIj6i4Qw	2021-07-24T20:00:59Z	75235	2682178	If You Can Carry $1,000,000 You Keep It!	Exclusive Merch Here - https://shopmrbeast.com/ YOU HAVE 7 DAYS TO BUY THIS SHIRT AND YOUR NAME WILL BE ADDED IN OUR NEXT VIDEO! SUBSCRIBE OR I TAKE YOUR DOG ╔═╦╗╔╦╗╔═╦═╦╦╦╦╗╔═╗ ║╚╣║║║╚╣╚╣╔╣╔╣║╚╣═╣ ╠╗║╚╝║║╠╗║╚╣║║║║║═╣ ╚═╩══╩═╩═╩═╩╝╚╩═╩═╝ ---------------------------------------------------------------- follow all of these or i will kick you • Facebook - https://www.facebook.com/MrBeast6000/ • Twit…	645	102816717	FALSE
654	9	MrBeast	1	https://www.youtube.com/watch?v=urtFrxDUV6c	2021-07-10T20:00:09Z	82688	2622080	Would YOU Quit School For $100,000?	You won’t believe what they chose! New Merch - https://shopmrbeast.com/ SUBSCRIBE OR I TAKE YOUR DOG ╔═╦╗╔╦╗╔═╦═╦╦╦╦╗╔═╗ ║╚╣║║║╚╣╚╣╔╣╔╣║╚╣═╣ ╠╗║╚╝║║╠╗║╚╣║║║║║═╣ ╚═╩══╩═╩═╩═╩╝╚╩═╩═╝ ---------------------------------------------------------------- follow all of these or i will kick you • Facebook - https://www.facebook.com/MrBeast6000/ • Twitter - https://twitter.com/MrBeast • Instagram - https://w…	694	91446636	FALSE
655	9	MrBeast	1	https://www.youtube.com/watch?v=nM89Wl03Q4g	2021-06-26T20:00:02Z	99646	2940880	I Survived 50 Hours In A Maximum Security Prison	I can’t believe this prison let me do this lol New Merch - https://shopmrbeast.com/ Chandler Karl and Chris couldnt make it to this video but i promise they are in the next video! SUBSCRIBE OR I TAKE YOUR DOG ╔═╦╗╔╦╗╔═╦═╦╦╦╦╗╔═╗ ║╚╣║║║╚╣╚╣╔╣╔╣║╚╣═╣ ╠╗║╚╝║║╠╗║╚╣║║║║║═╣ ╚═╩══╩═╩═╩═╩╝╚╩═╩═╝ ---------------------------------------------------------------- follow all of these or i will kick you • Face…	754	137749889	FALSE
656	9	MrBeast	1	https://www.youtube.com/watch?v=NZlClr_ivb4	2021-06-12T20:00:01Z	86336	2932810	Hit The Target, Win $300,000	New Merch - https://shopmrbeast.com/ The reason the title says $300,000 instead of $200,000 is because I didn’t want to spoil when the video ended! I didn’t want people to actually know what the last shot was haha SUBSCRIBE OR I TAKE YOUR DOG ╔═╦╗╔╦╗╔═╦═╦╦╦╦╗╔═╗ ║╚╣║║║╚╣╚╣╔╣╔╣║╚╣═╣ ╠╗║╚╝║║╠╗║╚╣║║║║║═╣ ╚═╩══╩═╩═╩═╩╝╚╩═╩═╝ ---------------------------------------------------------------- follow all …	904	116623221	FALSE
657	9	MrBeast	1	https://www.youtube.com/watch?v=E6E22XQPhhg	2021-06-01T20:00:02Z	86580	2651268	Anything You Can Fit In The Triangle I’ll Pay For	Sorry for the long time no uploads! I had 4 different videos fall apart :/ New Merch - https://shopmrbeast.com/ SUBSCRIBE OR I TAKE YOUR DOG ╔═╦╗╔╦╗╔═╦═╦╦╦╦╗╔═╗ ║╚╣║║║╚╣╚╣╔╣╔╣║╚╣═╣ ╠╗║╚╝║║╠╗║╚╣║║║║║═╣ ╚═╩══╩═╩═╩═╩╝╚╩═╩═╝ ---------------------------------------------------------------- follow all of these or i will kick you • Facebook - https://www.facebook.com/MrBeast6000/ • Twitter - https://twi…	968	107221274	FALSE
658	10	PewdiPie	1	https://www.youtube.com/watch?v=aXVr_zZqGKg	2022-05-31T10:31:04Z	19339	426807	We Failed	🧎#Subscribe🧎 Stock Up On ➡️🥤Gfuel (affiliate): https://gfuel.ly/pewdiepie #Code #Pewdiepie 👘 Tsuki: https://tsuki.market/ 👔 Based: https://www.based.gg 📱Customized Devices: https://rhinoshield.io/pewdiepie ⚙️My Setup (affiliate links)⚙️ 🪑 Chair: https://bit.ly/3r51IUS 💻 Browser: https://operagx.gg/Pewds ⌨️ 🖱️ Keyboard & Mouse: https://ghostkeyboards.com/pages/pewd... 🕹️ Pewdiepie's Pixelings iOS:…	1165	6117874	FALSE
659	10	PewdiPie	1	https://www.youtube.com/watch?v=adspgeE7ndU	2022-05-26T09:42:16Z	9499	297186	I JUST MORBED	#AD - Shop G FUEL’s May BOGO: https://gfuel.ly/pewdiepie-spring-bogo 🧎#Subscribe🧎 Stock Up On ➡️🥤Gfuel (affiliate): https://gfuel.ly/pewdiepie #Code #Pewdiepie 👘 Tsuki: https://tsuki.market/ 👔 Based: https://www.based.gg 📱Customized Devices: https://rhinoshield.io/pewdiepie ⚙️My Setup (affiliate links)⚙️ 🪑 Chair: https://bit.ly/3r51IUS 💻 Browser: https://operagx.gg/Pewds ⌨️ 🖱️ Keyboard & Mouse: h…	848	4458848	FALSE
660	10	PewdiPie	1	https://www.youtube.com/watch?v=yNsIh0ciYiI	2022-05-23T07:30:13Z	9415	299395	This show is PEAK Entertainment!	#AD - Get exclusive NordVPN deal here: https://NordVPN.com/pewdiepie. It’s risk free with Nord’s 30 day money-back guarantee! Stock Up On ➡️🥤Gfuel (affiliate): https://gfuel.ly/pewdiepie #Code #Pewdiepie 👘 Tsuki: https://tsuki.market/ 👔 Based: https://www.based.gg 📱Customized Devices: https://rhinoshield.io/pewdiepie ⚙️My Setup (affiliate links)⚙️ 🪑 Chair: https://bit.ly/3r51IUS 💻 Browser: https:…	971	5015150	FALSE
661	10	PewdiPie	1	https://www.youtube.com/watch?v=mdNEZlLkPA4	2022-05-21T09:15:02Z	23524	422455	First time driving in Japan...	🧎#Subscribe🧎 Stock Up On ➡️🥤Gfuel (affiliate): https://gfuel.ly/pewdiepie #Code #Pewdiepie 👘 Tsuki: https://tsuki.market/ 👔 Based: https://www.based.gg 📱Customized Devices: https://rhinoshield.io/pewdiepie ⚙️My Setup (affiliate links)⚙️ 🪑 Chair: https://bit.ly/3r51IUS 💻 Browser: https://operagx.gg/Pewds ⌨️ 🖱️ Keyboard & Mouse: https://ghostkeyboards.com/pages/pewd... 🕹️ Pewdiepie's Pixelings iOS:…	975	5514789	FALSE
662	10	PewdiPie	1	https://www.youtube.com/watch?v=R55ACTWHvBY	2022-05-18T22:46:23Z	10713	308782	cant believe markiplier did this to me	#AD - Get G FUEL’s Mega Man Flavor! https://gfuel.ly/pdp-mega-man Stock Up On ➡️🥤Gfuel (affiliate): https://gfuel.ly/pewdiepie #Code #Pewdiepie 👘 Tsuki: https://tsuki.market/ 👔 Based: https://www.based.gg 📱Customized Devices: https://rhinoshield.io/pewdiepie ⚙️My Setup (affiliate links)⚙️ 🪑 Chair: https://bit.ly/3r51IUS 💻 Browser: https://operagx.gg/Pewds ⌨️ 🖱️ Keyboard & Mouse: https://ghostkeyb…	805	4124544	FALSE
663	10	PewdiPie	1	https://www.youtube.com/watch?v=ZBgJJPZjg2k	2022-05-15T08:11:54Z	25176	561716	whats next?	🧎#Subscribe🧎 Stock Up On ➡️🥤Gfuel (affiliate): https://gfuel.ly/pewdiepie #Code #Pewdiepie 👘 Tsuki: https://tsuki.market/ 👔 Based: https://www.based.gg 📱Customized Devices: https://rhinoshield.io/pewdiepie ⚙️My Setup (affiliate links)⚙️ 🪑 Chair: https://bit.ly/3r51IUS 💻 Browser: https://operagx.gg/Pewds ⌨️ 🖱️ Keyboard & Mouse: https://ghostkeyboards.com/pages/pewd... 🕹️ Pewdiepie's Pixelings iOS:…	499	6203189	FALSE
664	10	PewdiPie	1	https://www.youtube.com/watch?v=N2N5ZwX6U20	2022-05-09T22:56:04Z	44793	830299	It finally happened!	🧎#Subscribe🧎 Stock Up On ➡️🥤Gfuel (affiliate): https://gfuel.ly/pewdiepie #Code #Pewdiepie 👘 Tsuki: https://tsuki.market/ 👔 Based: https://www.based.gg 📱Customized Devices: https://rhinoshield.io/pewdiepie ⚙️My Setup (affiliate links)⚙️ 🪑 Chair: https://bit.ly/3r51IUS 💻 Browser: https://operagx.gg/Pewds ⌨️ 🖱️ Keyboard & Mouse: https://ghostkeyboards.com/pages/pewd... 🕹️ Pewdiepie's Pixelings iOS:…	838	8254450	FALSE
665	10	PewdiPie	1	https://www.youtube.com/watch?v=F-yEoHL7MYY	2022-04-30T16:40:18Z	15324	382330	I t̶r̶i̶e̶d̶ ̶t̶o̶ beat Elden Ring Without Dying..	🌏 Get exclusive NordVPN deal here ➵ https://NordVPN.com/pewdiepie It’s risk free with Nord’s 30 day money-back guarantee!✌ #ad 🧎#Subscribe🧎 Stock Up On ➡️🥤Gfuel (affiliate): https://gfuel.ly/pewdiepie #Code #Pewdiepie 👘 Tsuki: https://tsuki.market/ 👔 Based: https://www.based.gg 📱Customized Devices: https://rhinoshield.io/pewdiepie ⚙️My Setup (affiliate links)⚙️ 🪑 Chair: https://bit.ly/3r51IUS 💻 B…	3227	7812411	FALSE
666	10	PewdiPie	1	https://www.youtube.com/watch?v=Ahzrv1TQGHY	2022-04-24T16:11:07Z	5809	214972	Caught in 4K..	Get exclusive NordVPN deal here ➵ https://NordVPN.com/pewdiepie It’s risk free with Nord’s 30 day money-back guarantee!✌#ad 🧎#Subscribe🧎 Stock Up On ➡️🥤Gfuel (affiliate): https://gfuel.ly/31Kargr🩸🩸🩸 #Code #Pewdiepie 👘 Tsuki: https://tsuki.market/ 👔 Based: https://www.based.gg 📱Customized Devices: https://rhinoshield.io/pewdiepie ⚙️My Setup (affiliate links)⚙️ 🪑 Chair: https://bit.ly/3r51IUS 💻 Bro…	794	3413819	FALSE
667	10	PewdiPie	1	https://www.youtube.com/watch?v=Td4Pd_9oyn8	2022-04-21T17:08:23Z	3873	120400	I went to a rave (it didnt go well)	G FUEL’s Spring BOGO: https://gfuel.ly/pewdiepie-spring-bogo #ad 🧎#Subscribe🧎 Stock Up On ➡️🥤Gfuel (affiliate): https://gfuel.ly/31Kargr🩸🩸🩸 #Code #Pewdiepie 👘 Tsuki: https://tsuki.market/ 👔 Based: https://www.based.gg 📱Customized Devices: https://rhinoshield.io/pewdiepie ⚙️My Setup (affiliate links)⚙️ 🪑 Chair: https://bit.ly/3r51IUS 💻 Browser: https://operagx.gg/Pewds ⌨️ 🖱️ Keyboard & Mouse: http…	774	2281357	FALSE
668	10	PewdiPie	1	https://www.youtube.com/watch?v=YM3uJ6RtBZM	2022-04-15T17:34:51Z	6361	254285	I can't believe this is real..	Check out original engraving video by Electron Microscopy Channel: https://www.youtube.com/watch?v=Db0k7kvPqx4 👘 Tsuki: https://tsuki.market/ 📱Customized Devices: https://rhinoshield.io/pewdiepie ⚙️My Setup (affiliate links)⚙️ 🪑 Chair: https://bit.ly/3r51IUS 💻 Browser: https://operagx.gg/Pewds ⌨️ 🖱️ Keyboard & Mouse: https://ghostkeyboards.com/pages/pewd... 🕹️ Pewdiepie's Pixelings iOS: https://b…	851	3422047	FALSE
669	10	PewdiPie	1	https://www.youtube.com/watch?v=pqh4LfPeCYs	2022-04-11T16:40:44Z	6543	200649	I Try Every Massager on Wish...	Play all the #NoticeMe Game Jam games and many more for free on GXC https://gxc.zone/PewDiePie Get Opera GX for free on PC and mobile https://operagx.gg/PewDiePie3 #ad 👘 Tsuki: https://tsuki.market/ 👔 Based: https://www.based.gg 📱Customized Devices: https://rhinoshield.io/pewdiepie ⚙️My Setup (affiliate links)⚙️ 🪑 Chair: https://bit.ly/3r51IUS 💻 Browser: https://operagx.gg/Pewds ⌨️ 🖱️ Keyboard & …	928	2529087	FALSE
670	10	PewdiPie	1	https://www.youtube.com/watch?v=fUWn6BYrYK8	2022-04-05T16:32:35Z	6520	197028	She Lied about Her Age .. And Size (90 day Fiance)	🧎#Subscribe🧎 Stock Up On ➡️🥤Gfuel (affiliate): https://gfuel.ly/31Kargr🩸🩸🩸 #Code #Pewdiepie KenÖ https://www.youtube.com/channel/UCepq9z9ovYGxhNrvf6VMSjg 👘 Tsuki: https://tsuki.market/ 👔 Based: https://www.based.gg 📱Customized Devices: https://rhinoshield.io/pewdiepie ⚙️My Setup (affiliate links)⚙️ 🪑 Chair: https://bit.ly/3r51IUS 💻 Browser: https://operagx.gg/Pewds ⌨️ 🖱️ Keyboard & Mouse: https:/…	1236	4408577	FALSE
671	10	PewdiPie	1	https://www.youtube.com/watch?v=RF78s4nphEY	2022-03-31T16:45:00Z	4024	182415	You Blaff u Bloof (success)	🌏 Get exclusive NordVPN deal here ➵ https://NordVPN.com/pewdiepie It’s risk free with Nord’s 30 day money-back guarantee!✌ Stock Up On ➡️🥤Gfuel (affiliate): https://gfuel.ly/31Kargr🩸🩸🩸 #Code #Pewdiepie 👘 Tsuki: https://tsuki.market/ 👔 Based: https://www.based.gg 📱Customized Devices: https://rhinoshield.io/pewdiepie ⚙️My Setup (affiliate links)⚙️ 🪑 Chair: https://bit.ly/3r51IUS 💻 Browser: https://…	643	2666272	FALSE
672	10	PewdiPie	1	https://www.youtube.com/watch?v=-fWXLAkHmxA	2022-03-29T18:24:38Z	6320	207403	Hitman VR is Hilariously Bad..	NEW animated wallpapers on Opera GX 👇👇👇 https://operagx.gg/PewDiePie3 Get them FREE on PC and mobile #ad Stock Up On ➡️🥤Gfuel (affiliate): https://gfuel.ly/31Kargr🩸🩸🩸 #Code #Pewdiepie 👘 Tsuki: https://tsuki.market/ 👔 Based: https://www.based.gg 📱Customized Devices: https://rhinoshield.io/pewdiepie ⚙️My Setup (affiliate links)⚙️ 🪑 Chair: https://bit.ly/3r51IUS 💻 Browser: https://operagx.gg/Pewds ⌨…	1183	3587470	FALSE
673	10	PewdiPie	1	https://www.youtube.com/watch?v=JIz0-6_mPIE	2022-03-24T17:30:02Z	6452	194360	Gender Reveals Are Something Else..	Use code “PEWDIEPIE” for 20% off in the first week (10% after) RhinoShield PewDiePie Cases: https://bit.ly/RS-Pewds RhinoShield Clear Case: https://bit.ly/RS-Pewds-Clear | ad	1366	3242261	FALSE
674	10	PewdiPie	1	https://www.youtube.com/watch?v=73XDeGdl94w	2022-03-18T19:08:34Z	10143	215259	My Workout (10% Muscle increase)	GET THE MOST RELEVANT G FUEL FLAVOR!!! https://gfuel.ly/most-relevant-flavor #ad Stock Up On ➡️🥤Gfuel (affiliate): https://gfuel.ly/31Kargr🩸🩸🩸 #Code #Pewdiepie 👘 Tsuki: https://tsuki.market/ 👔 Based: https://www.based.gg 📱Customized Devices: https://rhinoshield.io/pewdiepie ⚙️My Setup (affiliate links)⚙️ 🪑 Chair: https://bit.ly/3r51IUS 💻 Browser: https://operagx.gg/Pewds ⌨️ 🖱️ Keyboard & Mouse: h…	1258	3316870	FALSE
675	10	PewdiPie	1	https://www.youtube.com/watch?v=JpnDfDPinPk	2022-03-12T17:15:01Z	6076	132425	This was not what I expected..	🧎#Subscribe🧎 Stock Up On ➡️🥤Gfuel (affiliate): https://gfuel.ly/31Kargr🩸🩸🩸 #Code #Pewdiepie 👘 Tsuki: https://tsuki.market/ 👔 Based: https://www.based.gg 📱Customized Devices: https://rhinoshield.io/pewdiepie ⚙️My Setup (affiliate links)⚙️ 🪑 Chair: https://bit.ly/3r51IUS 💻 Browser: https://operagx.gg/Pewds ⌨️ 🖱️ Keyboard & Mouse: https://ghostkeyboards.com/pages/pewd... 🕹️ Pewdiepie's Pixelings iOS…	1241	2022612	FALSE
676	10	PewdiPie	1	https://www.youtube.com/watch?v=FttjE-tCZtI	2022-03-10T18:55:45Z	7771	227510	Be nice to me	I 🌏 Get exclusive NordVPN deal here ➵ https://NordVPN.com/pewdiepie Stock Up On ➡️🥤Gfuel (affiliate): https://gfuel.ly/31Kargr🩸🩸🩸 #Code #Pewdiepie 👘 Tsuki: https://tsuki.market/ 👔 Based: https://www.based.gg 📱Customized Devices: https://rhinoshield.io/pewdiepie ⚙️My Setup (affiliate links)⚙️ 🪑 Chair: https://bit.ly/3r51IUS 💻 Browser: https://operagx.gg/Pewds ⌨️ 🖱️ Keyboard & Mouse: https://ghostk…	733	2690066	FALSE
677	10	PewdiPie	1	https://www.youtube.com/watch?v=5gWdiDI8tp4	2022-03-06T18:15:51Z	6386	251141	I Found Wardens Hidden Base and Loot in Minecraft	🧎#Subscribe🧎 Stock Up On ➡️🥤Gfuel (affiliate): https://gfuel.ly/31Kargr🩸🩸🩸 #Code #Pewdiepie 👘 Tsuki: https://tsuki.market/ 👔 Based: https://www.based.gg 📱Customized Devices: https://rhinoshield.io/pewdiepie ⚙️My Setup (affiliate links)⚙️ 🪑 Chair: https://bit.ly/3r51IUS 💻 Browser: https://operagx.gg/Pewds ⌨️ 🖱️ Keyboard & Mouse: https://ghostkeyboards.com/pages/pewd... 🕹️ Pewdiepie's Pixelings iOS…	687	3694437	FALSE
678	10	PewdiPie	1	https://www.youtube.com/watch?v=oPPO_wqlG9Q	2022-03-02T17:17:42Z	9588	307801	I bought forbidden Wish Items (Cops Came To My House Big Oopsie)	NEW MERCH 👔👔👔https://pdp.store 👔👔👔 Stock Up On ➡️🥤Gfuel (affiliate): https://gfuel.ly/31Kargr🩸🩸🩸 #Code #Pewdiepie 👘 Tsuki: https://tsuki.market/ 👔 Based: https://www.based.gg 📱Customized Devices: https://rhinoshield.io/pewdiepie ⚙️My Setup (affiliate links)⚙️ 🪑 Chair: https://bit.ly/3r51IUS 💻 Browser: https://operagx.gg/Pewds ⌨️ 🖱️ Keyboard & Mouse: https://ghostkeyboards.com/pages/pewd... 🕹️ Pew…	16	4405021	FALSE
679	10	PewdiPie	1	https://www.youtube.com/watch?v=2osdz9Z5JKY	2022-02-26T17:30:01Z	10823	346242	Minecraft Warden Update is a NIGHTMARE!	Get exclusive NordVPN deal here ➵ https://NordVPN.com/pewdiepie AND a surprise gift. It’s risk free with Nord’s 30 day money-back guarantee! #ad Stock Up On ➡️🥤Gfuel (affiliate): https://gfuel.ly/31Kargr🩸🩸🩸 #Code #Pewdiepie 👘 Tsuki: https://tsuki.market/ 👔 Based: https://www.based.gg 📱Customized Devices: https://rhinoshield.io/pewdiepie ⚙️My Setup (affiliate links)⚙️ 🪑 Chair: https://bit.ly/3r51I…	946	5372669	FALSE
680	10	PewdiPie	1	https://www.youtube.com/watch?v=PV4NGwn_xdI	2022-02-24T15:00:10Z	4515	185047	Elden Ring #1 - 0 DEATH PLAYTHROUGH	NEW animated wallpapers on GX 👇👇👇 https://operagx.gg/PewDiePie3 Get them FREE on PC and mobile #ad Stock Up On ➡️🥤Gfuel (affiliate): https://gfuel.ly/31Kargr🩸🩸🩸 #Code #Pewdiepie 👘 Tsuki: https://tsuki.market/ 👔 Based: https://www.based.gg 📱Customized Devices: https://rhinoshield.io/pewdiepie ⚙️My Setup (affiliate links)⚙️ 🪑 Chair: https://bit.ly/3r51IUS 💻 Browser: https://operagx.gg/Pewds ⌨️ 🖱️ K…	818	4650759	FALSE
681	10	PewdiPie	1	https://www.youtube.com/watch?v=MBEKENv2vqg	2022-02-19T18:13:53Z	7153	235763	dog vlog	🧎#Subscribe🧎 Stock Up On ➡️🥤Gfuel (affiliate): https://gfuel.ly/31Kargr🩸🩸🩸 #Code #Pewdiepie 👘 Tsuki: https://tsuki.market/ 👔 Based: https://www.based.gg 📱Customized Devices: https://rhinoshield.io/pewdiepie ⚙️My Setup (affiliate links)⚙️ 🪑 Chair: https://bit.ly/3r51IUS 💻 Browser: https://operagx.gg/Pewds ⌨️ 🖱️ Keyboard & Mouse: https://ghostkeyboards.com/pages/pewd... 🕹️ Pewdiepie's Pixelings iOS…	926	2725345	FALSE
682	10	PewdiPie	1	https://www.youtube.com/watch?v=l7ddWtP1DW8	2022-02-16T16:57:22Z	10229	230100	I took the bloat pill..	Use code ‘PEWDIEPIE’ for 30% off NARUTO! https://gfuel.ly/pdp-naruto #ad -- Kyriakos Channel: https://www.youtube.com/c/KYRIAKOSKAPAKOULAK 🧎#Subscribe🧎 Stock Up On ➡️🥤Gfuel (affiliate): https://gfuel.ly/31Kargr🩸🩸🩸 #Code #Pewdiepie 👘 Tsuki: https://tsuki.market/ 👔 Based: https://www.based.gg 📱Customized Devices: https://rhinoshield.io/pewdiepie ⚙️My Setup (affiliate links)⚙️ 🪑 Chair: https://bit.l…	966	3471756	FALSE
683	10	PewdiPie	1	https://www.youtube.com/watch?v=pTdjcLlElD4	2022-02-13T17:00:36Z	5878	319780	Try Not To Laugh VS Jacksepticeye!	Get exclusive NordVPN deal here ➵ https://NordVPN.com/pewdiepie AND a surprise gift. It’s risk free with Nord’s 30 day money-back guarantee! #ad JACKS VIDEO: https://www.youtube.com/watch?v=iaY28aPhpZE 🧎#Subscribe🧎 Stock Up On ➡️🥤Gfuel (affiliate): https://gfuel.ly/31Kargr🩸🩸🩸 #Code #Pewdiepie	1162	4671170	FALSE
684	10	PewdiPie	1	https://www.youtube.com/watch?v=E1zLaK1TH54	2022-02-11T18:18:45Z	9033	185113	VR Has gone TOO FAR!	Stock Up On ➡️🥤Gfuel (affiliate): https://gfuel.ly/pdp-naruto 🩸🩸🩸 #Code #Pewdiepie Naruto mod: https://www.nexusmods.com/bladeandsorcery/mods/2924	491	2559661	FALSE
685	10	PewdiPie	1	https://www.youtube.com/watch?v=kWigaAi0kdE	2022-02-08T16:46:20Z	19689	625681	My 6 Billion $ Setup Tour	🧎#Subscribe🧎 Stock Up On ➡️🥤Gfuel (affiliate): https://gfuel.ly/31Kargr🩸🩸🩸 #Code #Pewdiepie	1303	9422165	FALSE
686	10	PewdiPie	1	https://www.youtube.com/watch?v=6t0CoN6cyWk	2022-02-06T15:43:19Z	11859	183517	I Eat Forbidden Bananas..🍌🍖🍌🍖🍌	🧎#Subscribe🧎 Stock Up On ➡️🥤Gfuel(affiliate): https://gfuel.ly/31Kargr🩸🩸🩸 #Code #Pewdiepie	885	2592301	FALSE
687	10	PewdiPie	1	https://www.youtube.com/watch?v=V-hwrOcuXOM	2022-02-04T16:41:34Z	9059	305291	Accidentally bought illegal items of Wish	🧎#Subscribe🧎 Stock Up On ➡️🥤Gfuel(affiliate): https://gfuel.ly/31Kargr🩸🩸🩸 #Code #Pewdiepie	919	4104748	FALSE
688	10	PewdiPie	1	https://www.youtube.com/watch?v=puZ3poLO9GA	2022-02-02T16:16:14Z	22715	421300	Guess who's back?	🧎#Subscribe🧎 🥤Gfuel(affiliate): https://gfuel.ly/31Kargr #Code #Pewdiepie	813	4285033	FALSE
689	10	PewdiPie	1	https://www.youtube.com/watch?v=zkw9aI1-feM	2021-12-31T19:45:00Z	19331	395577	every fitness celebrity influencer is lying to you..	New Tsuki has launched 👘: https://bit.ly/3lpOZZq 🧎#Subscribe🧎 🥤Gfuel(affiliate): https://gfuel.ly/31Kargr #Code #Pewdiepie ✨My Stores✨ 👕 Merch: https://represent.com/store/pewdiepie 👘 Tsuki: https://tsuki.market/ 👔 Based: https://www.based.gg 📱Customized Devices: https://rhinoshield.io/pewdiepie ⚙️My Setup (affiliate links)⚙️ 🪑 Chair: https://bit.ly/3r51IUS ⌨️ 🖱️ Keyboard & Mouse: https://ghostke…	669	5683058	FALSE
690	10	PewdiPie	1	https://www.youtube.com/watch?v=LsWwhmy8wf0	2021-12-30T17:10:15Z	10892	264131	My Minecraft House Tour - Minecraft Hardcore #24	New Tsuki has launched 👘: https://bit.ly/3lpOZZq 🧎#Subscribe🧎 🥤Gfuel(affiliate): https://gfuel.ly/31Kargr #Code #Pewdiepie ✨My Stores✨ 👕 Merch: https://represent.com/store/pewdiepie 👘 Tsuki: https://tsuki.market/ 👔 Based: https://www.based.gg 📱Customized Devices: https://rhinoshield.io/pewdiepie ⚙️My Setup (affiliate links)⚙️ 🪑 Chair: https://bit.ly/3r51IUS ⌨️ 🖱️ Keyboard & Mouse: https://ghostke…	1101	4129814	FALSE
691	10	PewdiPie	1	https://www.youtube.com/watch?v=aIqAHYuFdSw	2021-12-29T17:57:18Z	13831	342343	Why am I still here.. (Japan Update)	New Tsuki has launched 👘: https://bit.ly/3lpOZZq 🧎#Subscribe🧎 🥤Gfuel(affiliate): https://gfuel.ly/31Kargr #Code #Pewdiepie ✨My Stores✨ 👕 Merch: https://represent.com/store/pewdiepie 👘 Tsuki: https://tsuki.market/ 👔 Based: https://www.based.gg 📱Customized Devices: https://rhinoshield.io/pewdiepie ⚙️My Setup (affiliate links)⚙️ 🪑 Chair: https://bit.ly/3r51IUS ⌨️ 🖱️ Keyboard & Mouse: https://ghostke…	404	4244041	FALSE
692	10	PewdiPie	1	https://www.youtube.com/watch?v=zLpVBsvcrAg	2021-12-27T18:22:50Z	6397	237388	Tik Tok Survival Training..........................................................................😲	#AD - Holiday Deal! Go to https://NordVPN.com/pewdiepie to get a 2-year plan at a huge discount plus 1 month free. It’s risk free with Nord’s 30 day money-back guarantee! Ken-kun : https://www.youtube.com/channel/UCepq9z9ovYGxhNrvf6VMSjg New Tsuki has launched 👘: https://bit.ly/3lpOZZq 🧎#Subscribe🧎 🥤Gfuel(affiliate): https://gfuel.ly/31Kargr #Code #Pewdiepie ✨My Stores✨ 👕 Merch: https://represent…	1161	4035918	FALSE
693	10	PewdiPie	1	https://www.youtube.com/watch?v=D0fte0DEOHs	2021-12-26T20:18:29Z	4841	211116	Spiderman fans please explain yourselves.. #97[REDDIT REVIEW] /r/blursedimages	Use code “PEWDIEPIE” for 20% off in the first week (10% after) RhinoShield PewDiePie Cases: https://bit.ly/PDP-RhinoShield RhinoShield All Cases: https://bit.ly/PDP-RhinoShield-All #ad New Tsuki has launched 👘: https://bit.ly/3lpOZZq 🧎#Subscribe🧎 🥤Gfuel(affiliate): https://gfuel.ly/31Kargr #Code #Pewdiepie ✨My Stores✨ 👕 Merch: https://represent.com/store/pewdiepie 👘 Tsuki: https://tsuki.market/ 👔…	630	2998536	FALSE
694	10	PewdiPie	1	https://www.youtube.com/watch?v=nDZZPF9_zwU	2021-12-22T19:19:27Z	6532	204585	Next Gen Graphics Is Kinda Nuts..	🧎#Subscribe🧎 🥤Gfuel(affiliate): https://gfuel.ly/31Kargr #Code #Pewdiepie	687	3504424	FALSE
695	10	PewdiPie	1	https://www.youtube.com/watch?v=qzRIc14LC9U	2021-12-21T18:12:21Z	5986	358501	You Laugh You Win A BILLION $$$ (maybe, its not impossible that it would happen) YLYL#80	New Tsuki has launched 👘: https://bit.ly/3lpOZZq 🧎#Subscribe🧎 🥤Gfuel(affiliate): https://gfuel.ly/31Kargr #Code #Pewdiepie ✨My Stores✨ 👕 Merch: https://represent.com/store/pewdiepie 👘 Tsuki: https://tsuki.market/ 👔 Based: https://www.based.gg 📱Customized Devices: https://rhinoshield.io/pewdiepie ⚙️My Setup (affiliate links)⚙️ 🪑 Chair: https://bit.ly/3r51IUS ⌨️ 🖱️ Keyboard & Mouse: https://ghostke…	614	5780051	FALSE
696	10	PewdiPie	1	https://www.youtube.com/watch?v=_Zq83YORkOI	2021-12-20T18:38:53Z	4940	169600	Five Nights at Freddy's Security Breach Gameplay Markiplier Reaction 4k 8k HD Trailer Secret Full	#AD - Get my NEW G FUEL Pewdiepie Snö Shaker!!: https://gfuel.ly/pdp-sno-shaker New Tsuki has launched 👘: https://bit.ly/3lpOZZq 🧎#Subscribe🧎 🥤Gfuel(affiliate): https://gfuel.ly/31Kargr #Code #Pewdiepie ✨My Stores✨ 👕 Merch: https://represent.com/store/pewdiepie 👘 Tsuki: https://tsuki.market/ 👔 Based: https://www.based.gg 📱Customized Devices: https://rhinoshield.io/pewdiepie ⚙️My Setup (affiliate …	1169	2859577	FALSE
697	10	PewdiPie	1	https://www.youtube.com/watch?v=ARC6mZTmLOs	2021-12-17T17:30:02Z	5608	183169	I Found The New Forbidden Minecraft Block.. - - Minecraft Hardcore #23	new minecraft dark sven 2.0 epic 🧎#Subscribe🧎 🥤Gfuel(affiliate): https://gfuel.ly/31Kargr #Code #Pewdiepie ✨My Stores✨ 👕 Merch: https://represent.com/store/pewdiepie 👘 Tsuki: https://tsuki.market/ 👔 Based: https://www.based.gg 📱Customized Devices: https://rhinoshield.io/pewdiepie ⚙️My Setup (affiliate links)⚙️ 🪑 Chair: https://bit.ly/3r51IUS ⌨️ 🖱️ Keyboard & Mouse: https://ghostkeyboards.com/page…	805	2701494	FALSE
698	10	PewdiPie	1	https://www.youtube.com/watch?v=S1QZrGGy7uY	2021-12-16T17:56:51Z	7177	203470	NFT Has hit a new low...	This video goes hard, feel free to rip .mp4 and reupload 🧎#Subscribe🧎 🥤Gfuel(affiliate): https://gfuel.ly/31Kargr #Code #Pewdiepie ✨My Stores✨ 👕 Merch: https://represent.com/store/pewdiepie 👘 Tsuki: https://tsuki.market/ 👔 Based: https://www.based.gg 📱Customized Devices: https://rhinoshield.io/pewdiepie ⚙️My Setup (affiliate links)⚙️ 🪑 Chair: https://bit.ly/3r51IUS ⌨️ 🖱️ Keyboard & Mouse: https:/…	500	2857322	FALSE
699	10	PewdiPie	1	https://www.youtube.com/watch?v=i-3yZu0EHAA	2021-12-15T20:35:36Z	7703	165602	Gary Vee is a Wee Bit Cringe	New Tsuki has launched 👘: https://bit.ly/3lpOZZq Ken: https://www.youtube.com/channel/UCepq9z9ovYGxhNrvf6VMSjg 🧎#Subscribe🧎 🥤Gfuel(affiliate): https://gfuel.ly/31Kargr #Code #Pewdiepie ✨My Stores✨ 👕 Merch: https://represent.com/store/pewdiepie 👘 Tsuki: https://tsuki.market/ 👔 Based: https://www.based.gg 📱Customized Devices: https://rhinoshield.io/pewdiepie ⚙️My Setup (affiliate links)⚙️ 🪑 Chair: …	1030	2885342	FALSE
700	10	PewdiPie	1	https://www.youtube.com/watch?v=Iq8UqxCaeQY	2021-12-14T17:28:20Z	7302	257602	I Fell Into The New Minecraft Lush Cave! - Minecraft Hardcore #22	#AD - Get the GHOST PewDiePie Tambourine Combo👊🏼: https://ghostkeyboards.com/pages/pewdiepie Combo consists of - New K1 Pro, PDP Wrist Rest, BroFist 2.0, M1 Mouse, and much more! New Tsuki has launched 👘: https://bit.ly/3lpOZZq 🧎#Subscribe🧎 🥤Gfuel(affiliate): https://gfuel.ly/31Kargr #Code #Pewdiepie ✨My Stores✨ 👕 Merch: https://represent.com/store/pewdiepie 👘 Tsuki: https://tsuki.market/ 👔 Based…	1016	3969475	FALSE
701	10	PewdiPie	1	https://www.youtube.com/watch?v=kO5OsJHTiSU	2021-12-13T16:52:19Z	5206	306098	Bad Design Deserves To Go To Jail. #96[REDDIT REVIEW] /r/baddesign	New Tsuki has launched 👘: https://bit.ly/3lpOZZq 🧎#Subscribe🧎 🥤Gfuel(affiliate): https://gfuel.ly/31Kargr #Code #Pewdiepie ✨My Stores✨ 👕 Merch: https://represent.com/store/pewdiepie 👘 Tsuki: https://tsuki.market/ 👔 Based: https://www.based.gg 📱Customized Devices: https://rhinoshield.io/pewdiepie ⚙️My Setup (affiliate links)⚙️ 🪑 Chair: https://bit.ly/3r51IUS ⌨️ 🖱️ Keyboard & Mouse: https://ghostke…	603	4756393	FALSE
702	10	PewdiPie	1	https://www.youtube.com/watch?v=15Mcob5_tyU	2021-12-10T17:27:48Z	8395	189711	They figured out atoms existed thousands of years ago but we are still depressed lmao🙌 BOOK REVIEW 🙌	New Tsuki has launched 👘: https://bit.ly/3lpOZZq 🧎#Subscribe🧎 🥤Gfuel(affiliate): https://gfuel.ly/31Kargr #Code #Pewdiepie ✨My Stores✨ 👕 Merch: https://represent.com/store/pewdiepie 👘 Tsuki: https://tsuki.market/ 👔 Based: https://www.based.gg 📱Customized Devices: https://rhinoshield.io/pewdiepie ⚙️My Setup (affiliate links)⚙️ 🪑 Chair: https://bit.ly/3r51IUS ⌨️ 🖱️ Keyboard & Mouse: https://ghostke…	719	2257193	FALSE
703	10	PewdiPie	1	https://www.youtube.com/watch?v=Ku1ykhGP764	2021-12-09T17:31:37Z	12289	306656	Youtube copyright seriously pisses me off.. 📰PEW NEWS 📰	#AD - Holiday Deal! Go to https://NordVPN.com/pewdiepie to get a 2-year plan at a huge discount plus 1 month free. It’s risk free with Nord’s 30 day money-back guarantee! Marks video: https://www.youtube.com/watch?v=WaeqXWzaizY New Tsuki has launched 👘: https://bit.ly/3lpOZZq 🧎#Subscribe🧎 🥤Gfuel(affiliate): https://gfuel.ly/31Kargr #Code #Pewdiepie ✨My Stores✨ 👕 Merch: https://represent.com/store…	532	3029604	FALSE
704	10	PewdiPie	1	https://www.youtube.com/watch?v=YrOJvhV65ME	2021-12-08T17:08:00Z	13766	360943	New Minecraft Update! - Minecraft Hardcore #21	New Tsuki has launched 👘: https://bit.ly/3lpOZZq 🧎#Subscribe🧎 🥤Gfuel(affiliate): https://gfuel.ly/31Kargr #Code #Pewdiepie ✨My Stores✨ 👕 Merch: https://represent.com/store/pewdiepie 👘 Tsuki: https://tsuki.market/ 👔 Based: https://www.based.gg 📱Customized Devices: https://rhinoshield.io/pewdiepie ⚙️My Setup (affiliate links)⚙️ 🪑 Chair: https://bit.ly/3r51IUS ⌨️ 🖱️ Keyboard & Mouse: https://ghostke…	993	5014122	FALSE
705	10	PewdiPie	1	https://www.youtube.com/watch?v=l8IXvm7M5Vw	2021-12-07T18:11:06Z	18665	571889	I hate mukbang	New Tsuki has launched 👘: https://bit.ly/3lpOZZq 🧎#Subscribe🧎 🥤Gfuel(affiliate): https://gfuel.ly/31Kargr #Code #Pewdiepie ✨My Stores✨ 👕 Merch: https://represent.com/store/pewdiepie 👘 Tsuki: https://tsuki.market/ 👔 Based: https://www.based.gg 📱Customized Devices: https://rhinoshield.io/pewdiepie ⚙️My Setup (affiliate links)⚙️ 🪑 Chair: https://bit.ly/3r51IUS ⌨️ 🖱️ Keyboard & Mouse: https://ghostke…	595	7663945	FALSE
706	10	PewdiPie	1	https://www.youtube.com/watch?v=yooi6Kv71es	2021-12-06T18:20:39Z	7004	201964	Rating/Reacting To Reaction Channels	New Tsuki has launched 👘: https://bit.ly/3lpOZZq Ken: https://www.youtube.com/channel/UCepq9z9ovYGxhNrvf6VMSjg 🧎#Subscribe🧎 🥤Gfuel(affiliate): https://gfuel.ly/31Kargr #Code #Pewdiepie ✨My Stores✨ 👕 Merch: https://represent.com/store/pewdiepie 👘 Tsuki: https://tsuki.market/ 👔 Based: https://www.based.gg 📱Customized Devices: https://rhinoshield.io/pewdiepie ⚙️My Setup (affiliate links)⚙️ 🪑 Chair: …	1238	3236518	FALSE
707	10	PewdiPie	1	https://www.youtube.com/watch?v=Ss_CbwsMBRQ	2021-12-03T17:07:44Z	7025	218506	He's 12? ZAMN! *MEME REVIEW 👏 👏#91	New Tsuki has launched 👘: https://bit.ly/3lpOZZq 🧎#Subscribe🧎 🥤Gfuel(affiliate): https://gfuel.ly/31Kargr #Code #Pewdiepie ✨My Stores✨ 👕 Merch: https://represent.com/store/pewdiepie 👘 Tsuki: https://tsuki.market/ 👔 Based: https://www.based.gg 📱Customized Devices: https://rhinoshield.io/pewdiepie ⚙️My Setup (affiliate links)⚙️ 🪑 Chair: https://bit.ly/3r51IUS ⌨️ 🖱️ Keyboard & Mouse: https://ghostke…	501	2711504	FALSE
708	10	PewdiPie	1	https://www.youtube.com/watch?v=cMLI_Tgdbek	2021-12-02T16:37:07Z	11591	316875	. YLYL #0079	New Tsuki has launched 👘: https://bit.ly/3lpOZZq 🧎#Subscribe🧎 🥤Gfuel(affiliate): https://gfuel.ly/31Kargr #Code #Pewdiepie ✨My Stores✨ 👕 Merch: https://represent.com/store/pewdiepie 👘 Tsuki: https://tsuki.market/ 👔 Based: https://www.based.gg 📱Customized Devices: https://rhinoshield.io/pewdiepie ⚙️My Setup (affiliate links)⚙️ 🪑 Chair: https://bit.ly/3r51IUS ⌨️ 🖱️ Keyboard & Mouse: https://ghostke…	530	3766138	FALSE
709	10	PewdiPie	1	https://www.youtube.com/watch?v=Sn6NpZ6s3cM	2021-12-01T18:52:55Z	10081	302435	Addressing the haters - LWIAY #00170	New Tsuki has launched 👘:https://tsuki.market/collections/mischief 🧎#Subscribe🧎 🥤Gfuel(affiliate): https://gfuel.ly/31Kargr #Code #Pewdiepie ✨My Stores✨ 👕 Merch: https://represent.com/store/pewdiepie 👘 Tsuki: https://tsuki.market/ 👔 Based: https://www.based.gg 📱Customized Devices: https://rhinoshield.io/pewdiepie ⚙️My Setup (affiliate links)⚙️ 🪑 Chair: https://bit.ly/3r51IUS ⌨️ 🖱️ Keyboard & Mous…	896	3401502	FALSE
710	10	PewdiPie	1	https://www.youtube.com/watch?v=hpD_4nWEFaA	2021-11-30T15:24:48Z	13151	217990	THIS... Is How You're Supposed To Eat A Pizza..	New Tsuki has launched 👘:https://tsuki.market/collections/mischief 🧎#Subscribe🧎 🥤Gfuel(affiliate): https://gfuel.ly/31Kargr #Code #Pewdiepie ✨My Stores✨ 👕 Merch: https://represent.com/store/pewdiepie 👘 Tsuki: https://tsuki.market/ 👔 Based: https://www.based.gg 📱Customized Devices: https://rhinoshield.io/pewdiepie ⚙️My Setup (affiliate links)⚙️ 🪑 Chair: https://bit.ly/3r51IUS ⌨️ 🖱️ Keyboard & Mous…	1210	3074086	FALSE
711	10	PewdiPie	1	https://www.youtube.com/watch?v=U4_IiCusOOc	2021-11-29T16:09:46Z	5399	214625	Reacting To The Worst Plastic Surgeries	#AD - Go to https://NordVPN.com/pewdiepie to get a 2-year plan at a huge discount plus 1 month free. It’s risk free with Nord’s 30 day money-back guarantee! Ken: https://www.youtube.com/user/CinnamonToastKen New Tsuki has launched 👘:https://tsuki.market/collections/mischief 🧎#Subscribe🧎 🥤Gfuel(affiliate): https://gfuel.ly/31Kargr #Code #Pewdiepie ✨My Stores✨ 👕 Merch: https://represent.com/store/p…	785	3694913	FALSE
712	10	PewdiPie	1	https://www.youtube.com/watch?v=sA2bR0BRfVY	2021-11-26T15:56:14Z	13891	577256	Mr Beast Squid Game Review	SHOP G FUEL's Black Friday Sale!!: https://gfuel.ly/pdp-black-friday #ad 🧎#Subscribe🧎 🥤Gfuel(affiliate): https://gfuel.ly/31Kargr #Code #Pewdiepie ✨My Stores✨ 👕 Merch: https://represent.com/store/pewdiepie 👘 Tsuki: https://tsuki.market/ 👔 Based: https://www.based.gg 📱Customized Devices: https://rhinoshield.io/pewdiepie ⚙️My Setup (affiliate links)⚙️ 🪑 Chair: https://bit.ly/3r51IUS ⌨️ 🖱️ Keyboard …	1147	7918949	FALSE
713	10	PewdiPie	1	https://www.youtube.com/watch?v=liMkmUXdxCc	2021-11-25T16:32:38Z	6602	286019	You Laugh, You PAY -$100000 - YLYL #0078	PewDiePie x RhinoShield Cases: https://bit.ly/PewDiePie-RS Black Friday Up to 60% off + EXTRA 10% off with code: PEWDIEPIE RhinoShield All Cases: https://bit.ly/PDP-RS-BF #ad New Tsuki has launched 👘:https://tsuki.market/collections/mischief 🧎#Subscribe🧎 🥤Gfuel(affiliate): https://gfuel.ly/31Kargr #Code #Pewdiepie ✨My Stores✨ 👕 Merch: https://represent.com/store/pewdiepie 👘 Tsuki: https://tsuki.m…	805	4437388	FALSE
714	10	PewdiPie	1	https://www.youtube.com/watch?v=uGrdwFhaBzM	2021-11-24T17:02:55Z	6619	180391	People Still Believe This????????	SHOP G FUEL's Black Friday Sale!!: https://gfuel.ly/pdp-black-friday #ad New Tsuki has launched 👘:https://tsuki.market/collections/mischief 🧎#Subscribe🧎 🥤Gfuel(affiliate): https://gfuel.ly/31Kargr #Code #Pewdiepie ✨My Stores✨ 👕 Merch: https://represent.com/store/pewdiepie 👘 Tsuki: https://tsuki.market/ 👔 Based: https://www.based.gg 🗿 100M Figurine: https://pewdiepie.store/ 📱Customized Devices: ht…	794	2474911	FALSE
715	10	PewdiPie	1	https://www.youtube.com/watch?v=daT6o4Cn2lw	2021-11-22T16:30:06Z	6915	208951	I have a fortnite tattoo now.	New Tsuki has launched 👘:https://tsuki.market/collections/mischief 🧎#Subscribe🧎 🥤Gfuel(affiliate): https://gfuel.ly/31Kargr #Code #Pewdiepie ✨My Stores✨ 👕 Merch: https://represent.com/store/pewdiepie 👘 Tsuki: https://tsuki.market/ 👔 Based: https://www.based.gg 🗿 100M Figurine: https://pewdiepie.store/ 📱Customized Devices: https://rhinoshield.io/pewdiepie 👕 Terraria Collab: https://terraria.shop/c…	361	2520319	FALSE
716	10	PewdiPie	1	https://www.youtube.com/watch?v=CF3jK8ai0l4	2021-11-19T17:15:01Z	9381	281512	New GTA Definitive Edition is hilariously bad	Grand Theft Auto: The Trilogy is not epic bros New Tsuki has launched 👘:https://tsuki.market/collections/mischief 🧎#Subscribe🧎 🥤Gfuel(affiliate): https://gfuel.ly/31Kargr #Code #Pewdiepie ✨My Stores✨ 👕 Merch: https://represent.com/store/pewdiepie 👘 Tsuki: https://tsuki.market/ 👔 Based: https://www.based.gg 🗿 100M Figurine: https://pewdiepie.store/ 📱Customized Devices: https://rhinoshield.io/pewdi…	570	3961799	FALSE
717	10	PewdiPie	1	https://www.youtube.com/watch?v=BPnQiqhQY5c	2021-11-18T20:21:35Z	4628	171710	How to: Survive ANYTHING	#AD - Go to https://NordVPN.com/pewdiepie to get a 2-year plan at a huge discount plus 1 month free. It’s risk free with Nord’s 30 day money-back guarantee! New Tsuki has launched 👘:https://tsuki.market/collections/mischief 🧎#Subscribe🧎 🥤Gfuel(affiliate): https://gfuel.ly/31Kargr #Code #Pewdiepie ✨My Stores✨ 👕 Merch: https://represent.com/store/pewdiepie 👘 Tsuki: https://tsuki.market/ 👔 Based: ht…	708	2563074	FALSE
718	10	PewdiPie	1	https://www.youtube.com/watch?v=kqtCekkWmig	2021-11-17T16:19:32Z	8793	188247	Ive considered steroids - Jubilee React #22	New Tsuki has launched 👘:https://tsuki.market/collections/mischief 🧎#Subscribe🧎 Jubilee vidya: https://www.youtube.com/watch?v=lg7IeXInjWs&t=495s 🥤Gfuel(affiliate): https://gfuel.ly/31Kargr #Code #Pewdiepie ✨My Stores✨ 👕 Merch: https://represent.com/store/pewdiepie 👘 Tsuki: https://tsuki.market/ 👔 Based: https://www.based.gg 🗿 100M Figurine: https://pewdiepie.store/ 📱Customized Devices: https://r…	1124	2962500	FALSE
719	10	PewdiPie	1	https://www.youtube.com/watch?v=c2TvRZto2cM	2021-11-16T16:45:02Z	11473	439274	I Laugh, My Editor Sive Gets A Raise. - YLYL #0077	New Tsuki has launched 👘:https://tsuki.market/collections/mischief 🧎#Subscribe🧎 🥤Gfuel(affiliate): https://gfuel.ly/31Kargr #Code #Pewdiepie ✨My Stores✨ 👕 Merch: https://represent.com/store/pewdiepie 👘 Tsuki: https://tsuki.market/ 👔 Based: https://www.based.gg 🗿 100M Figurine: https://pewdiepie.store/ 📱Customized Devices: https://rhinoshield.io/pewdiepie 👕 Terraria Collab: https://terraria.shop/c…	1436	5014026	FALSE
720	10	PewdiPie	1	https://www.youtube.com/watch?v=EId-Bl5OhAE	2021-11-14T15:53:03Z	16164	316090	I ate every single Italian snack.	pls dont ban me italy New Tsuki has launched 👘:https://tsuki.market/collections/mischief 🧎#Subscribe🧎 🥤Gfuel(affiliate): https://gfuel.ly/31Kargr #Code #Pewdiepie ✨My Stores✨ 👕 Merch: https://represent.com/store/pewdiepie 👘 Tsuki: https://tsuki.market/ 👔 Based: https://www.based.gg 🗿 100M Figurine: https://pewdiepie.store/ 📱Customized Devices: https://rhinoshield.io/pewdiepie 👕 Terraria Collab: h…	1646	4596443	FALSE
721	10	PewdiPie	1	https://www.youtube.com/watch?v=Z-JkdGYAHl4	2021-11-11T17:31:57Z	41388	537498	YouTube Removed The Dislike Button.. 📰PEW NEWS 📰	New Tsuki has launched 👘:https://tsuki.market/collections/mischief 🧎#Subscribe🧎 🥤Gfuel(affiliate): https://gfuel.ly/31Kargr #Code #Pewdiepie ✨My Stores✨ 👕 Merch: https://represent.com/store/pewdiepie 👘 Tsuki: https://tsuki.market/ 👔 Based: https://www.based.gg 🗿 100M Figurine: https://pewdiepie.store/ 📱Customized Devices: https://rhinoshield.io/pewdiepie 👕 Terraria Collab: https://terraria.shop/c…	559	5210011	FALSE
722	10	PewdiPie	1	https://www.youtube.com/watch?v=CzB63T-R134	2021-11-10T17:46:19Z	10358	347163	they finally made a scary game - poppy's playtime	New Tsuki has launched 👘:https://tsuki.market/collections/mischief 🧎#Subscribe🧎 🥤Gfuel(affiliate): https://gfuel.ly/31Kargr #Code #Pewdiepie ✨My Stores✨ 👕 Merch: https://represent.com/store/pewdiepie 👘 Tsuki: https://tsuki.market/ 👔 Based: https://www.based.gg 🗿 100M Figurine: https://pewdiepie.store/ 📱Customized Devices: https://rhinoshield.io/pewdiepie 👕 Terraria Collab: https://terraria.shop/c…	932	4782292	FALSE
723	10	PewdiPie	1	https://www.youtube.com/watch?v=APAp8Tgzcf8	2021-11-09T17:11:22Z	25920	622941	Travis Scott Apology Review 📰PEW NEWS 📰	New Tsuki has launched 👘:https://tsuki.market/collections/mischief 🧎#Subscribe🧎 🥤Gfuel(affiliate): https://gfuel.ly/31Kargr #Code #Pewdiepie ✨My Stores✨ 👕 Merch: https://represent.com/store/pewdiepie 👘 Tsuki: https://tsuki.market/ 👔 Based: https://www.based.gg 🗿 100M Figurine: https://pewdiepie.store/ 📱Customized Devices: https://rhinoshield.io/pewdiepie 👕 Terraria Collab: https://terraria.shop/c…	502	7361543	FALSE
724	10	PewdiPie	1	https://www.youtube.com/watch?v=EuEe3WKpbCo	2021-11-08T14:51:41Z	16357	258590	7 Reasons Why Sinks Are Bad.	New Tsuki has launched 👘:https://tsuki.market/collections/mischief 🧎#Subscribe🧎 🥤Gfuel(affiliate): https://gfuel.ly/31Kargr #Code #Pewdiepie ✨My Stores✨ 👕 Merch: https://represent.com/store/pewdiepie 👘 Tsuki: https://tsuki.market/ 👔 Based: https://www.based.gg 🗿 100M Figurine: https://pewdiepie.store/ 📱Customized Devices: https://rhinoshield.io/pewdiepie 👕 Terraria Collab: https://terraria.shop/c…	481	2255288	FALSE
725	10	PewdiPie	1	https://www.youtube.com/watch?v=fd2rxirTvv8	2021-11-07T17:43:43Z	7326	224273	Forcing my wife to play spooky game	New Tsuki has launched 👘:https://tsuki.market/collections/mischief 🧎#Subscribe🧎 🥤Gfuel(affiliate): https://gfuel.ly/31Kargr #Code #Pewdiepie ✨My Stores✨ 👕 Merch: https://represent.com/store/pewdiepie 👘 Tsuki: https://tsuki.market/ 👔 Based: https://www.based.gg 🗿 100M Figurine: https://pewdiepie.store/ 📱Customized Devices: https://rhinoshield.io/pewdiepie 👕 Terraria Collab: https://terraria.shop/c…	1017	3154920	FALSE
726	10	PewdiPie	1	https://www.youtube.com/watch?v=r6tplLv6Gao	2021-11-05T20:21:01Z	8105	186704	People break their legs on purpose. why?	#AD - Go to https://NordVPN.com/pewdiepie to get a 2-year plan at a huge discount plus 1 month free. It’s risk free with Nord’s 30 day money-back guarantee! New Tsuki has launched 👘:https://tsuki.market/collections/mischief 🧎#Subscribe🧎 🥤Gfuel(affiliate): https://gfuel.ly/31Kargr #Code #Pewdiepie ✨My Stores✨ 👕 Merch: https://represent.com/store/pewdiepie 👘 Tsuki: https://tsuki.market/ 👔 Based: ht…	1229	3382336	FALSE
727	10	PewdiPie	1	https://www.youtube.com/watch?v=zBO12dt7tHk	2021-11-04T18:04:11Z	7777	263386	Jacksepticeye Slapped Me	🧎#Subscribe🧎 Jack: https://www.youtube.com/channel/UCYzPXprvl5Y-Sf0g4vX-m6g 🥤Gfuel(affiliate): https://gfuel.ly/31Kargr #Code #Pewdiepie ✨My Stores✨ 👕 Merch: https://represent.com/store/pewdiepie 👘 Tsuki: https://tsuki.market/ 👔 Based: https://www.based.gg 🗿 100M Figurine: https://pewdiepie.store/ 📱Customized Devices: https://rhinoshield.io/pewdiepie 👕 Terraria Collab: https://terraria.shop/colle…	602	2851815	FALSE
728	10	PewdiPie	1	https://www.youtube.com/watch?v=1jNhkC4-rYk	2021-11-02T17:16:16Z	7755	212157	Guy Takes The Fattest L - Jubilee React #21	New Tsuki has launched 👘: https://tsuki.market/collections/mischief 🧎#Subscribe🧎 Video: https://www.youtube.com/watch?v=ri8RSiuXD9I 🥤Gfuel(affiliate): https://gfuel.ly/31Kargr #Code #Pewdiepie ✨My Stores✨ 👕 Merch: https://represent.com/store/pewdiepie 👘 Tsuki: https://tsuki.market/ 👔 Based: https://www.based.gg 🗿 100M Figurine: https://pewdiepie.store/ 📱Customized Devices: https://rhinoshield.io/…	797	3767834	FALSE
729	10	PewdiPie	1	https://www.youtube.com/watch?v=d7s4R-SFckM	2021-11-01T17:15:02Z	6464	182603	Facepalm is Facepalm now - #95[REDDIT REVIEW] /r/facepalm	👘 Check out my new Tsuki Mischief Collection: https://tsuki.market/collections/mischief 🧎#Subscribe🧎 🥤Gfuel(affiliate): https://gfuel.ly/31Kargr #Code #Pewdiepie Ken: https://www.youtube.com/channel/UCepq9z9ovYGxhNrvf6VMSjg Facepalm: https://www.reddit.com/r/facepalm/ ✨My Stores✨ 👕 Merch: https://represent.com/store/pewdiepie 👘 Tsuki: https://tsuki.market/ 👔 Based: https://www.based.gg 🗿 100M Fig…	1613	3479240	FALSE
730	10	PewdiPie	1	https://www.youtube.com/watch?v=oeasx5eaKtg	2021-10-30T16:08:00Z	34993	797689	Buying Anything My Dog Touches	BTW I'm wearing NEW Tsuki Mischief. Check it out: https://tsuki.market/collections/mischief 🧎#Subscribe🧎 🥤Gfuel(affiliate): https://gfuel.ly/31Kargr #Code #Pewdiepie ✨My Stores✨ 👕 Merch: https://represent.com/store/pewdiepie 👘 Tsuki: https://tsuki.market/ 👔 Based: https://www.based.gg 🗿 100M Figurine: https://pewdiepie.store/ 📱Customized Devices: https://rhinoshield.io/pewdiepie 👕 Terraria Collab…	1173	9489805	FALSE
731	10	PewdiPie	1	https://www.youtube.com/watch?v=cUn96ycHO8E	2021-10-26T16:30:04Z	10696	265433	Never Skip Brain Day.	🧎#Subscribe🧎 🥤Gfuel(affiliate): https://gfuel.ly/31Kargr #Code #Pewdiepie ✨My Stores✨ 👕 Merch: https://represent.com/store/pewdiepie 👘 Tsuki: https://tsuki.market/ 👔 Based: https://www.based.gg 🗿 100M Figurine: https://pewdiepie.store/ 📱Customized Devices: https://rhinoshield.io/pewdiepie 👕 Terraria Collab: https://terraria.shop/collections/pewdiepie ⚙️My Setup (affiliate link)⚙️ 🪑 Chair: https:/…	635	4012112	FALSE
732	10	PewdiPie	1	https://www.youtube.com/watch?v=5ZB4_-NPojk	2021-10-25T18:14:40Z	11170	247234	Why I Gave Away My 100Mil Award.. LWIAY #00169	Video Sponsored by Ridge Wallet. Check them out here: http://ridge.com/PEWDIEPIE Use Code “PEWDIEPIE” for 10% off your order #ad 🥤Gfuel(affiliate): https://gfuel.ly/31Kargr #Code #Pewdiepie ✨My Stores✨ 👕 Merch: https://represent.com/store/pewdiepie 👘 Tsuki: https://tsuki.market/ 👔 Based: https://www.based.gg 🗿 100M Figurine: https://pewdiepie.store/ 📱Customized Devices: https://rhinoshield.io/pew…	807	3180832	FALSE
733	10	PewdiPie	1	https://www.youtube.com/watch?v=TvSyE6XGAeQ	2021-10-21T18:06:59Z	15790	274667	I Followed A Forbidden Recipe..	🧎Subscribe🧎 🥤Gfuel(affiliate): https://gfuel.ly/31Kargr #Code #Pewdiepie ✨My Stores✨ 👕 Merch: https://represent.com/store/pewdiepie 👘 Tsuki: https://tsuki.market/ 👔 Based: https://www.based.gg 🗿 100M Figurine: https://pewdiepie.store/ 📱Customized Devices: https://rhinoshield.io/pewdiepie 👕 Terraria Collab: https://terraria.shop/collections/pewdiepie ⚙️My Setup (affiliate link)⚙️ 🪑 Chair: https://…	690	3429590	FALSE
734	10	PewdiPie	1	https://www.youtube.com/watch?v=t4NLcLOXXX8	2021-10-20T19:01:56Z	7149	226058	Drake be like... MEME REVIEW] 👏 👏#91	This Video goes hard SCREENSHOT IS ✨OK✨ 🧎Subscribe🧎 🥤Gfuel(affiliate): https://gfuel.ly/31Kargr #Code #Pewdiepie ✨My Stores✨ 👕 Merch: https://represent.com/store/pewdiepie 👘 Tsuki: https://tsuki.market/ 👔 Based: https://www.based.gg 🗿 100M Figurine: https://pewdiepie.store/ 📱Customized Devices: https://rhinoshield.io/pewdiepie 👕 Terraria Collab: https://terraria.shop/collections/pewdiepie ⚙️My Se…	507	2970825	FALSE
735	10	PewdiPie	1	https://www.youtube.com/watch?v=1RM0FQKY0wk	2021-10-19T15:15:01Z	7765	327438	Bad Commercial Timing...	When the ads hits just right 🧎Subscribe🧎 🥤Gfuel(affiliate): https://gfuel.ly/31Kargr #Code #Pewdiepie ✨My Stores✨ 👕 Merch: https://represent.com/store/pewdiepie 👘 Tsuki: https://tsuki.market/ 👔 Based: https://www.based.gg 🗿 100M Figurine: https://pewdiepie.store/ 📱Customized Devices: https://rhinoshield.io/pewdiepie 👕 Terraria Collab: https://terraria.shop/collections/pewdiepie ⚙️My Setup (affili…	519	5266003	FALSE
736	10	PewdiPie	1	https://www.youtube.com/watch?v=plF5hpAlf6U	2021-10-18T16:41:44Z	7434	202488	Tik Tok Celebs House Tours Is A Thing Now..	#AD - Go to https://NordVPN.com/pewdiepie to get a 2-year plan at a huge discount plus 4 months free. It’s risk free with Nord’s 30 day money-back guarantee! 🧎Subscribe🧎 🥤Gfuel(affiliate): https://gfuel.ly/31Kargr #Code #Pewdiepie ✨My Stores✨ 👕 Merch: https://represent.com/store/pewdiepie 👘 Tsuki: https://tsuki.market/ 👔 Based: https://www.based.gg 🗿 100M Figurine: https://pewdiepie.store/ 📱Custo…	1142	3082304	FALSE
737	10	PewdiPie	1	https://www.youtube.com/watch?v=s8HRA--2oBI	2021-10-15T16:40:36Z	5680	199946	I Met PewDiePie in YouTubers Life 2	#ad - Play Youtubers Life 2 here: https://link.xsolla.com/FptZQNsM 🧎Subscribe🧎 🥤Gfuel(affiliate): https://gfuel.ly/31Kargr #Code #Pewdiepie ✨My Stores✨ 👕 Merch: https://represent.com/store/pewdiepie 👘 Tsuki: https://tsuki.market/ 👔 Based: https://www.based.gg 🗿 100M Figurine: https://pewdiepie.store/ 📱Customized Devices: https://rhinoshield.io/pewdiepie 👕 Terraria Collab: https://terraria.shop/co…	1235	2812233	FALSE
738	10	PewdiPie	1	https://www.youtube.com/watch?v=W_Nn6F3v0dk	2021-10-14T16:15:01Z	11034	238798	Tik Toks Latest Dumb Trend..	🧎Subscribe🧎 For the record Gfuel is NOT a prework drink 🥵 🥤Gfuel(affiliate): https://gfuel.ly/31Kargr Video at 5:27: https://www.youtube.com/c/ChubbyemuGames #Code #Pewdiepie ✨My Stores✨ 👕 Merch: https://represent.com/store/pewdiepie 👘 Tsuki: https://tsuki.market/ 👔 Based: https://www.based.gg 🗿 100M Figurine: https://pewdiepie.store/ 📱Customized Devices: https://rhinoshield.io/pewdiepie 👕 Terrar…	690	4343662	FALSE
739	10	PewdiPie	1	https://www.youtube.com/watch?v=AcKLS8D-B80	2021-10-13T19:07:50Z	9553	168603	The Worst Cooking I've Ever Seen...	#ad - Click the link to save up to 40% on your Displates https://bit.ly/2YHTFBK. Promo runs until October 27, 202 🧎Subscribe🧎 The Legend: https://www.youtube.com/channel/UCeKWgImK1RAD9IGjWZqxmIw 🥤Gfuel(affiliate): https://gfuel.ly/31Kargr #Code #Pewdiepie ✨My Stores✨ 👕 Merch: https://represent.com/store/pewdiepie 👘 Tsuki: https://tsuki.market/ 👔 Based: https://www.based.gg 🗿 100M Figurine: https:…	694	2598393	FALSE
740	10	PewdiPie	1	https://www.youtube.com/watch?v=2WYQs_iciPM	2021-10-12T16:00:03Z	6912	306917	We Won The Squid Game!	🧎Subscribe🧎 Squid Game Roblox winner epic with Irish Jack: https://www.youtube.com/channel/UCYzPXprvl5Y-Sf0g4vX-m6g 🥤Gfuel(affiliate): https://gfuel.ly/31Kargr #Code #Pewdiepie ✨My Stores✨ 👕 Merch: https://represent.com/store/pewdiepie 👘 Tsuki: https://tsuki.market/ 👔 Based: https://www.based.gg 🗿 100M Figurine: https://pewdiepie.store/ 📱Customized Devices: https://rhinoshield.io/pewdiepie 👕 Terr…	1738	5634716	FALSE
741	10	PewdiPie	1	https://www.youtube.com/watch?v=JpMIoI5TWYE	2021-10-11T16:30:02Z	6815	279404	Livestream Fails	EPIC FAIL CRINGE ARMY 🧎Subscribe to become a FLOOR GANG Member here: 👉https://www.youtube.com/channel/UC-lHJZR3Gqxm24_Vd_AJ5Yw/join Get exclusive epic pewdiepie inside epic access and large 🅿️🅿️! Ken: https://www.youtube.com/channel/UCepq9z9ovYGxhNrvf6VMSjg 🥤PewDiePie Gfuel(affiliate link): https://gfuel.ly/31Kargr #CodePewdiepie ✨My Stores✨ 👕 Merch: https://represent.com/store/pewdiepie 👘 Tsuki:…	1379	5518016	FALSE
742	10	PewdiPie	1	https://www.youtube.com/watch?v=eoU-PaiIqxo	2021-10-11T09:07:44Z	10516	125101	Amnesia: Playthrough Part: 1 - Windy Doors	Thanks for SUBSCRIBING! Next Episode ► http://www.youtube.com/watch?v=_lFdoktVkKk&list=PLF616996C3E60974C&index=2 More in the Playlist ► http://www.youtube.com/watch?v=GP5k7I70qlI&index=1&list=PLYH8WvNV1YEmX9Ud7IVTnIXBQCRKr9XpZ Click Here To Subscribe! ► http://bit.ly/JoinBroArmy Alright it's finally here! \o/ Prepare for a lot of female screaming, cursing and crying! I really hope you'll join me…	585	4439032	FALSE
743	10	PewdiPie	1	https://www.youtube.com/watch?v=752ndK2u_fs	2021-10-07T16:27:35Z	8886	256097	Funny Squid Game Meme *MEME REVIEW] 👏 👏#90	Top funniest squid game memes of ALL TIME 🧎Subscribe to become a FLOOR GANG Member here: 👉https://www.youtube.com/channel/UC-lHJZR3Gqxm24_Vd_AJ5Yw/join Get exclusive epic pewdiepie inside epic access and large 🅿️🅿️! 🥤PewDiePie Gfuel(affiliate link): https://gfuel.ly/31Kargr #CodePewdiepie ✨My Stores✨ 👕 Merch: https://represent.com/store/pewdiepie 👘 Tsuki: https://tsuki.market/ 👔 Based: https://ww…	9	3826666	FALSE
744	10	PewdiPie	1	https://www.youtube.com/watch?v=YlXFDUL6Qa4	2021-10-06T15:52:04Z	15786	489662	Is Wish A Scam ?	🧎Subscribe to become a FLOOR GANG Member here: 👉https://www.youtube.com/channel/UC-lHJZR3Gqxm24_Vd_AJ5Yw/join Get exclusive epic pewdiepie inside epic access and large 🅿️🅿️! 🥤PewDiePie Gfuel(affiliate link): https://gfuel.ly/31Kargr #CodePewdiepie ✨My Stores✨ 👕 Merch: https://represent.com/store/pewdiepie 👘 Tsuki: https://tsuki.market/ 👔 Based: https://www.based.gg 🗿 100M Figurine: https://pewdie…	1165	7931405	FALSE
745	10	PewdiPie	1	https://www.youtube.com/watch?v=raspGsvKf48	2021-10-05T17:37:10Z	11481	265766	Spoiled Kids Needs To Be Stopped..	#AD : Use my code ‘PEWDIEPIE’ and STOCK UP for 30% off G FUEL!! https://gfuel.ly/pewds-arrivals Ken: https://www.youtube.com/channel/UCepq9z9ovYGxhNrvf6VMSjg Video: https://www.youtube.com/watch?v=uGAeBQ7NBks&t=0s Get exclusive epic pewdiepie inside epic access and large 🅿️🅿️! 🥤PewDiePie Gfuel(affiliate link): https://gfuel.ly/31Kargr #CodePewdiepie ✨My Stores✨ 👕 Merch: https://represent.com/stor…	2236	6354896	FALSE
746	10	PewdiPie	1	https://www.youtube.com/watch?v=l0pDBsFWeSw	2021-10-04T17:42:32Z	10290	364266	I Cheated In Squid Game Roblox..	🧎Subscribe to become a FLOOR GANG Member here: 👉https://www.youtube.com/channel/UC-lHJZR3Gqxm24_Vd_AJ5Yw/join Get exclusive epic pewdiepie inside epic access and large 🅿️🅿️! 🥤PewDiePie Gfuel(affiliate link): https://gfuel.ly/31Kargr #CodePewdiepie ✨My Stores✨ 👕 Merch: https://represent.com/store/pewdiepie 👘 Tsuki: https://tsuki.market/ 👔 Based: https://www.based.gg 🗿 100M Figurine: https://pewdie…	826	5225243	FALSE
747	10	PewdiPie	1	https://www.youtube.com/watch?v=k9pP6G-AAHw	2021-10-01T18:16:21Z	6394	153122	Guy With Large Mustache	#AD - The first 550 people to buy either a keyboard or combo will get a free signed collectible Pewdiepie Card! All Pewdiepie keyboards/combos are 30% OFF during this time too! Good luck! https://ghostkeyboards.com/pages/pewdiepie 🧎Subscribe to become a FLOOR GANG Member here: 👉https://www.youtube.com/channel/UC-lHJZR3Gqxm24_Vd_AJ5Yw/join Get exclusive epic pewdiepie inside epic access and large …	438	1744606	FALSE
748	10	PewdiPie	1	https://www.youtube.com/watch?v=f2hO9Wi0_RE	2021-09-30T16:45:00Z	6999	198532	Im Here to Help..	✨👕✨ NEW LIMITED MERCH: https://represent.com/store/pewdiepie ✨👕✨ 🧎Subscribe to become a FLOOR GANG Member here: 👉https://www.youtube.com/channel/UC-lHJZR3Gqxm24_Vd_AJ5Yw/join Get exclusive epic pewdiepie inside epic access and large 🅿️🅿️! 🥤PewDiePie Gfuel(affiliate link): https://gfuel.ly/31Kargr #CodePewdiepie ✨My Stores✨ 👕 Merch: https://represent.com/store/pewdiepie 👘 Tsuki: https://tsuki.mark…	982	2645390	FALSE
749	10	PewdiPie	1	https://www.youtube.com/watch?v=fLBk2jBECzg	2021-09-29T16:26:56Z	9167	237189	15 Year old Does Steroids..	🧎Subscribe to become a FLOOR GANG Member here: 👉https://www.youtube.com/channel/UC-lHJZR3Gqxm24_Vd_AJ5Yw/join Get exclusive epic pewdiepie inside epic access and large 🅿️🅿️! 🥤PewDiePie Gfuel(affiliate link): https://gfuel.ly/31Kargr #CodePewdiepie ✨My Stores✨ 👕 Merch: https://represent.com/store/pewdiepie 👘 Tsuki: https://tsuki.market/ 👔 Based: https://www.based.gg 🗿 100M Figurine: https://pewdie…	703	3755551	FALSE
750	10	PewdiPie	1	https://www.youtube.com/watch?v=GR--y1q7wbs	2021-09-28T17:37:04Z	12007	246454	What a MILLION Dollars Gets You Around the World?	#AD - Go to https://NordVPN.com/pewdiepie to get a 2-year plan at a huge discount plus 4 months free. It’s risk free with Nord’s 30 day money-back guarantee! 🥤PewDiePie Gfuel(affiliate link): https://gfuel.ly/31Kargr #CodePewdiepie ✨My Stores✨ 👕 Merch: https://represent.com/store/pewdiepie 👘 Tsuki: https://tsuki.market/ 👔 Based: https://www.based.gg 🗿 100M Figurine: https://pewdiepie.store/ 📱Cust…	1875	5029736	FALSE
751	10	PewdiPie	1	https://www.youtube.com/watch?v=RbQRzxsjrVM	2021-09-24T12:03:30Z	24259	228931	Norwegians Cant Watch This.	🧎Subscribe to become a FLOOR GANG Member here: 👉https://www.youtube.com/channel/UC-lHJZR3Gqxm24_Vd_AJ5Yw/join Get exclusive epic pewdiepie inside epic access and large 🅿️🅿️! 🥤PewDiePie Gfuel(affiliate link): https://gfuel.ly/31Kargr #CodePewdiepie ✨My Stores✨ 👕 Merch: https://represent.com/store/pewdiepie 👘 Tsuki: https://tsuki.market/ 👔 Based: https://www.based.gg 🗿 100M Figurine: https://pewdie…	518	2582486	FALSE
752	10	PewdiPie	1	https://www.youtube.com/watch?v=KJ504lPCdSs	2021-09-23T16:50:50Z	4714	169926	Somethings Wrong With My Feet (Feet Reveal) - LWIAY #00172	#AD - Go to https://NordVPN.com/pewdiepie to get a 2-year plan at a huge discount plus 4 months free. It’s risk free with Nord’s 30 day money-back guarantee! 🧎Subscribe to become a FLOOR GANG Member here: 👉https://www.youtube.com/channel/UC-lHJZR3Gqxm24_Vd_AJ5Yw/join Get exclusive epic pewdiepie inside epic access and large 🅿️🅿️! 🥤PewDiePie Gfuel(affiliate link): https://gfuel.ly/31Kargr #CodePew…	860	2106909	FALSE
753	10	PewdiPie	1	https://www.youtube.com/watch?v=uSkEOcVN2Lc	2021-09-21T16:37:56Z	8157	198484	Guessing The Price of Art Makes Me MAD	Guessing art 🧎Subscribe to become a FLOOR GANG Member here: 👉https://www.youtube.com/channel/UC-lHJZR3Gqxm24_Vd_AJ5Yw/join Get exclusive epic pewdiepie inside epic access and large 🅿️🅿️! 🥤PewDiePie Gfuel(affiliate link): https://gfuel.ly/31Kargr #CodePewdiepie ✨My Stores✨ 👕 Merch: https://represent.com/store/pewdiepie 👘 Tsuki: https://tsuki.market/ 👔 Based: https://www.based.gg 🗿 100M Figurine: h…	14	2740370	FALSE
754	10	PewdiPie	1	https://www.youtube.com/watch?v=g2lb5ZGappM	2021-09-20T18:56:27Z	10483	227624	The Weirdest Laws You Dont Know About...	🧎Subscribe to become a FLOOR GANG Member here: 👉https://www.youtube.com/channel/UC-lHJZR3Gqxm24_Vd_AJ5Yw/join Get exclusive epic pewdiepie inside epic access and large 🅿️🅿️! Video: https://www.youtube.com/watch?v=CzEWYUHi6ig&t=70s Ken: https://www.youtube.com/channel/UCepq9z9ovYGxhNrvf6VMSjg 🥤PewDiePie Gfuel(affiliate link): https://gfuel.ly/31Kargr #CodePewdiepie ✨My Stores✨ 👕 Merch: https://rep…	1780	4392335	FALSE
755	10	PewdiPie	1	https://www.youtube.com/watch?v=r752B-plb24	2021-09-16T16:51:43Z	10504	162489	Are You A Beta Male?	#AD - Go to https://NordVPN.com/pewdiepie to get a 2-year plan at a huge discount plus 4 months free. It’s risk free with Nord’s 30 day money-back guarantee! 🧎Subscribe to become a FLOOR GANG Member here: 👉https://www.youtube.com/channel/UC-lHJZR3Gqxm24_Vd_AJ5Yw/join Get exclusive epic pewdiepie inside epic access and large 🅿️🅿️! 🥤PewDiePie Gfuel(affiliate link): https://gfuel.ly/31Kargr #CodePew…	1025	2249818	FALSE
756	10	PewdiPie	1	https://www.youtube.com/watch?v=hbYcTf2OO7s	2021-09-14T15:51:37Z	10653	332775	Richest Youtubers	🧎Subscribe to become a FLOOR GANG Member here: 👉https://www.youtube.com/channel/UC-lHJZR3Gqxm24_Vd_AJ5Yw/join Get exclusive epic pewdiepie inside epic access and large 🅿️🅿️! Ken: https://www.youtube.com/channel/UCepq9z9ovYGxhNrvf6VMSjg Video: https://www.youtube.com/watch?v=UpYc-ZsBifo&t=0s 🥤PewDiePie Gfuel(affiliate link): https://gfuel.ly/31Kargr #CodePewdiepie ✨My Stores✨ 👕 Merch: https://repr…	1647	5591697	FALSE
757	10	PewdiPie	1	https://www.youtube.com/watch?v=vfKNwR5bLYc	2021-09-13T16:00:24Z	8255	212912	WHY IM TAKING OVER ANTARTICA - LWIAY #00171	🧎Subscribe to become a FLOOR GANG Member here: 👉https://www.youtube.com/channel/UC-lHJZR3Gqxm24_Vd_AJ5Yw/join Get exclusive epic pewdiepie inside epic access and large 🅿️🅿️! 🥤PewDiePie Gfuel(affiliate link): https://gfuel.ly/31Kargr #CodePewdiepie ✨My Stores✨ 👕 Merch: https://represent.com/store/pewdiepie 👘 Tsuki: https://tsuki.market/ 👔 Based: https://www.based.gg 🗿 100M Figurine: https://pewdie…	705	2281369	FALSE
758	10	PewdiPie	1	https://www.youtube.com/watch?v=CIQpouCWaKo	2021-09-09T16:00:12Z	8358	385609	Showing Jack My Tik Toks [TIKTOK#13]	🧎Subscribe to become a FLOOR GANG Member here: 👉https://www.youtube.com/channel/UC-lHJZR3Gqxm24_Vd_AJ5Yw/join Get exclusive epic pewdiepie inside epic access and large 🅿️🅿️! 🥤PewDiePie Gfuel(affiliate link): https://gfuel.ly/31Kargr #CodePewdiepie ✨My Stores✨ 👕 Merch: https://represent.com/store/pewdiepie 👘 Tsuki: https://tsuki.market/ 👔 Based: https://www.based.gg 🗿 100M Figurine: https://pewdie…	1685	6638738	FALSE
759	10	PewdiPie	1	https://www.youtube.com/watch?v=B8e00_4TqFY	2021-09-08T16:00:14Z	9666	242549	MrFeast KICKED OUT Of Store, What Happens Is Shocking	🧎Subscribe to become a FLOOR GANG Member here: 👉https://www.youtube.com/channel/UC-lHJZR3Gqxm24_Vd_AJ5Yw/join Get exclusive epic pewdiepie inside epic access and large 🅿️🅿️! 🥤PewDiePie Gfuel(affiliate link): https://gfuel.ly/31Kargr #CodePewdiepie ✨My Stores✨ 👕 Merch: https://represent.com/store/pewdiepie 👘 Tsuki: https://tsuki.market/ 👔 Based: https://www.based.gg 🗿 100M Figurine: https://pewdie…	1493	3900893	FALSE
760	10	PewdiPie	1	https://www.youtube.com/watch?v=RvcULPVLBpA	2021-09-07T17:10:55Z	13889	173183	Trying to Explain Parallel Universes With My Last 2 Remaining IQ	🧎Subscribe to become a FLOOR GANG Member here: 👉https://www.youtube.com/channel/UC-lHJZR3Gqxm24_Vd_AJ5Yw/join Get exclusive epic pewdiepie inside epic access and large 🅿️🅿️! 🥤PewDiePie Gfuel(affiliate link): https://gfuel.ly/31Kargr #CodePewdiepie ✨My Stores✨ 👕 Merch: https://represent.com/store/pewdiepie 👘 Tsuki: https://tsuki.market/ 👔 Based: https://www.based.gg 🗿 100M Figurine: https://pewdie…	1965	2050073	FALSE
761	10	PewdiPie	1	https://www.youtube.com/watch?v=Nk7-evKcK2s	2021-09-06T16:00:11Z	13923	628784	I Laugh Sive Gets A Raise - YLYL #0076	🧎Subscribe to become a FLOOR GANG Member here: 👉https://www.youtube.com/channel/UC-lHJZR3Gqxm24_Vd_AJ5Yw/join Get exclusive epic pewdiepie inside epic access and large 🅿️🅿️! Sive: https://twitter.com/sivemorten https://twitch.tv/sivemorten Crying tiktok guy - @mckeebond 🥤PewDiePie Gfuel(affiliate link): https://gfuel.ly/31Kargr #CodePewdiepie ✨My Stores✨ 👕 Merch: https://represent.com/store/pewdi…	1672	5704255	FALSE
762	10	PewdiPie	1	https://www.youtube.com/watch?v=XwFmhh3QZxQ	2021-09-02T17:19:51Z	11998	280964	YouTuber House Tours / Its Getting Worse Edition #4	🧎Subscribe to become a FLOOR GANG Member here: 👉https://www.youtube.com/channel/UC-lHJZR3Gqxm24_Vd_AJ5Yw/join Get exclusive epic pewdiepie inside epic access and large 🅿️🅿️! 🥤PewDiePie Gfuel(affiliate link): https://gfuel.ly/31Kargr #CodePewdiepie ✨My Stores✨ 👕 Merch: https://represent.com/store/pewdiepie 👘 Tsuki: https://tsuki.market/ 👔 Based: https://www.based.gg 🗿 100M Figurine: https://pewdie…	1864	4830620	FALSE
763	10	PewdiPie	1	https://www.youtube.com/watch?v=euBs0KYf5WY	2021-09-01T16:15:01Z	21593	282130	Dhar mann Calls Out Pewdiepie	Check out Tsuki x Hokusai https://tsuki.market/collections/hokusai-x-tsuki Dhar Mann: https://www.youtube.com/watch?v=BJo1n_uTvgo&t=358s Ken: https://www.youtube.com/user/CinnamonToastKen Subscribe to become a FLOOR GANG Member here: 👉https://www.youtube.com/channel/UC-lHJZR3Gqxm24_Vd_AJ5Yw/join Get exclusive epic pewdiepie inside epic access and large 🅿️🅿️! 🥤PewDiePie Gfuel(affiliate link): http…	2101	4864514	FALSE
764	10	PewdiPie	1	https://www.youtube.com/watch?v=DFTAdx_EASA	2021-08-31T16:45:00Z	10384	173039	Games That Defined Me Growing Up	ay 🧎Subscribe to become a FLOOR GANG Member here: 👉https://www.youtube.com/channel/UC-lHJZR3Gqxm24_Vd_AJ5Yw/join Get exclusive epic pewdiepie inside epic access and large 🅿️🅿️! 🥤PewDiePie Gfuel(affiliate link): https://gfuel.ly/31Kargr #CodePewdiepie ✨My Stores✨ 👕 Merch: https://represent.com/store/pewdiepie 👘 Tsuki: https://tsuki.market/ 👔 Based: https://www.based.gg 🗿 100M Figurine: https://pew…	1303	2260371	FALSE
765	10	PewdiPie	1	https://www.youtube.com/watch?v=bWHmYGw7qAc	2021-08-30T15:27:00Z	12197	371080	Family Guy Called Me Out... LWIAY #00170	🧎Subscribe to become a FLOOR GANG Member here: 👉https://www.youtube.com/channel/UC-lHJZR3Gqxm24_Vd_AJ5Yw/join Get exclusive epic pewdiepie inside epic access and large 🅿️🅿️! 🥤PewDiePie Gfuel(affiliate link): https://gfuel.ly/31Kargr #CodePewdiepie ✨My Stores✨ 👕 Merch: https://represent.com/store/pewdiepie 👘 Tsuki: https://tsuki.market/ 👔 Based: https://www.based.gg 🗿 100M Figurine: https://pewdie…	785	5912349	FALSE
766	10	PewdiPie	1	https://www.youtube.com/watch?v=Ky_OiCnKDqc	2021-08-27T18:48:26Z	13229	248431	Why are anime titles so dumb? w/ The Anime Man	Subscribe to become a FLOOR GANG Member here: 👉https://www.youtube.com/channel/UC-lHJZR3Gqxm24_Vd_AJ5Yw/join 🧎Joey Da Anime Man Chan: https://www.youtube.com/channel/UC3ETCazlHenpXEsrEJH-k5A 🥤PewDiePie Gfuel(affiliate link): https://gfuel.ly/31Kargr #CodePewdiepie ✨My Stores✨ 👕 Merch: https://represent.com/store/pewdiepie 👘 Tsuki: https://tsuki.market/ 👔 Based: https://www.based.gg 🗿 100M Figurin…	2076	3294912	FALSE
767	10	PewdiPie	1	https://www.youtube.com/watch?v=bHqwER2A6Sc	2021-08-26T16:30:03Z	11556	202634	Parents Tell Kids About Birds And Bees...	Gfuel BOGO LINK: http://gfuel.ly/pewdiepie-bogo Parents tell kids about birds and bees 🧎Subscribe to become a FLOOR GANG Member here: 👉https://www.youtube.com/channel/UC-lHJZR3Gqxm24_Vd_AJ5Yw/join The Cut: https://www.youtube.com/watch?v=a3MyLt6l5n0&t=1s Ken: https://www.youtube.com/user/CinnamonToastKen Get exclusive epic pewdiepie inside epic access and large 🅿️🅿️! 🥤PewDiePie Gfuel(affiliate li…	1438	3117433	FALSE
768	10	PewdiPie	1	https://www.youtube.com/watch?v=fWWT9s69j3o	2021-08-24T15:55:47Z	8390	259187	Rating The Dumbest Deaths in History #3	🧎Subscribe to become a FLOOR GANG Member here: 👉https://www.youtube.com/channel/UC-lHJZR3Gqxm24_Vd_AJ5Yw/join Get exclusive epic pewdiepie inside epic access and large 🅿️🅿️! 🥤PewDiePie Gfuel(affiliate link): https://gfuel.ly/31Kargr #CodePewdiepie ✨My Stores✨ 👕 Merch: https://represent.com/store/pewdiepie 👘 Tsuki: https://tsuki.market/ 👔 Based: https://www.based.gg 🗿 100M Figurine: https://pewdie…	652	3441493	FALSE
769	10	PewdiPie	1	https://www.youtube.com/watch?v=BtLOs67vkRI	2021-08-23T17:18:36Z	17601	199829	PickUp Artists Needs To Be STOPPED 🔴 ⚠️	🧎Subscribe to become a FLOOR GANG Member here: 👉https://www.youtube.com/channel/UC-lHJZR3Gqxm24_Vd_AJ5Yw/join Get exclusive epic pewdiepie inside epic access and large 🅿️🅿️! 🥤PewDiePie Gfuel(affiliate link): https://gfuel.ly/31Kargr #CodePewdiepie ✨My Stores✨ 👕 Merch: https://represent.com/store/pewdiepie 👘 Tsuki: https://tsuki.market/ 👔 Based: https://www.based.gg 🗿 100M Figurine: https://pewdie…	1139	3115145	FALSE
770	10	PewdiPie	1	https://www.youtube.com/watch?v=paHz3_4zliE	2021-08-22T14:15:16Z	8662	155859	Some books Ive read..	🧎Subscribe to become a FLOOR GANG Member here: 👉https://www.youtube.com/channel/UC-lHJZR3Gqxm24_Vd_AJ5Yw/join Get exclusive epic pewdiepie inside epic access and large 🅿️🅿️! 🥤PewDiePie Gfuel(affiliate link): https://gfuel.ly/31Kargr #CodePewdiepie ✨My Stores✨ 👕 Merch: https://represent.com/store/pewdiepie 👘 Tsuki: https://tsuki.market/ 👔 Based: https://www.based.gg 🗿 100M Figurine: https://pewdie…	666	1571748	FALSE
771	10	PewdiPie	1	https://www.youtube.com/watch?v=04JhoFjKvn0	2021-08-19T16:05:00Z	12415	269682	Rating YouTubers House Tours #3	🧎Subscribe to become a FLOOR GANG Member here: 👉https://www.youtube.com/channel/UC-lHJZR3Gqxm24_Vd_AJ5Yw/join Get exclusive epic pewdiepie inside epic access and large 🅿️🅿️! 🥤PewDiePie Gfuel(affiliate link): https://gfuel.ly/31Kargr #CodePewdiepie ✨My Stores✨ 👕 Merch: https://represent.com/store/pewdiepie 👘 Tsuki: https://tsuki.market/ 👔 Based: https://www.based.gg 🗿 100M Figurine: https://pewdie…	1727	3881533	FALSE
772	10	PewdiPie	1	https://www.youtube.com/watch?v=UTzfcb47Stg	2021-08-18T18:05:35Z	12164	335798	He Has Been Visiting Her at Night..	#AD - Go to https://NordVPN.com/pewdiepie to get a 2-year plan at a huge discount plus 4 months free. It’s risk free with Nord’s 30 day money-back guarantee! 🧎Subscribe to become a FLOOR GANG Member here: 👉https://www.youtube.com/channel/UC-lHJZR3Gqxm24_Vd_AJ5Yw/join Get exclusive epic pewdiepie inside epic access and large 🅿️🅿️! 🥤PewDiePie Gfuel(affiliate link): https://gfuel.ly/31Kargr #CodePew…	1496	3341544	FALSE
773	10	PewdiPie	1	https://www.youtube.com/watch?v=gBBB3nyakRA	2021-08-17T16:55:25Z	15493	337626	Rating The Dumbest Deaths in History #2	🧎Subscribe to become a FLOOR GANG Member here: 👉https://www.youtube.com/channel/UC-lHJZR3Gqxm24_Vd_AJ5Yw/join Get exclusive epic pewdiepie inside epic access and large 🅿️🅿️! 🥤PewDiePie Gfuel(affiliate link): https://gfuel.ly/31Kargr #CodePewdiepie ✨My Stores✨ 👕 Merch: https://represent.com/store/pewdiepie 👘 Tsuki: https://tsuki.market/ 👔 Based: https://www.based.gg 🗿 100M Figurine: https://pewdie…	678	3899584	FALSE
774	10	PewdiPie	1	https://www.youtube.com/watch?v=CJd62TwHhO8	2021-08-16T18:09:28Z	15442	293429	I Forgor 💀 - LWIAY #00169	🧎Subscribe to become a FLOOR GANG Member here: 👉https://www.youtube.com/channel/UC-lHJZR3Gqxm24_Vd_AJ5Yw/join Get exclusive epic pewdiepie inside epic access and large 🅿️🅿️! 🥤PewDiePie Gfuel(affiliate link): https://gfuel.ly/31Kargr #CodePewdiepie ✨My Stores✨ 👕 Merch: https://represent.com/store/pewdiepie 👘 Tsuki: https://tsuki.market/ 👔 Based: https://www.based.gg 🗿 100M Figurine: https://pewdie…	856	3438853	FALSE
775	10	PewdiPie	1	https://www.youtube.com/watch?v=Ug6ebzU-G94	2021-08-12T11:07:57Z	20633	227751	Who is NOT a BTS STAN????!!!!!! 😡😡😡	🧎Subscribe to become a FLOOR GANG Member here: 👉https://www.youtube.com/channel/UC-lHJZR3Gqxm24_Vd_AJ5Yw/join Jubilee: https://www.youtube.com/watch?v=XU0gI-jccbI Ken: https://www.youtube.com/user/CinnamonToastKen Get exclusive epic pewdiepie inside epic access and large 🅿️🅿️! 🥤PewDiePie Gfuel(affiliate link): https://gfuel.ly/31Kargr #CodePewdiepie ✨My Stores✨ 👕 Merch: https://represent.com/stor…	2002	3568114	FALSE
776	10	PewdiPie	1	https://www.youtube.com/watch?v=EP-9-ZHH_Lg	2021-08-11T12:17:14Z	11349	169137	Explaining The Doomsday Argument to my Dog.	🧎Subscribe to become a FLOOR GANG Member here: 👉https://www.youtube.com/channel/UC-lHJZR3Gqxm24_Vd_AJ5Yw/join Get exclusive epic pewdiepie inside epic access and large 🅿️🅿️! 🥤PewDiePie Gfuel(affiliate link): https://gfuel.ly/31Kargr #CodePewdiepie ✨My Stores✨ 👕 Merch: https://represent.com/store/pewdiepie 👘 Tsuki: https://tsuki.market/ 👔 Based: https://www.based.gg 🗿 100M Figurine: https://pewdie…	549	1870932	FALSE
777	10	PewdiPie	1	https://www.youtube.com/watch?v=0sZEQvF0wRY	2021-08-10T18:11:06Z	29972	556106	Vegan Teacher is in Love with me	🧎Subscribe to become a FLOOR GANG Member here: 👉https://www.youtube.com/channel/UC-lHJZR3Gqxm24_Vd_AJ5Yw/join Ken: https://www.youtube.com/channel/UCepq9z9ovYGxhNrvf6VMSjg Get exclusive epic pewdiepie inside epic access and large 🅿️🅿️! 🥤PewDiePie Gfuel(affiliate link): https://gfuel.ly/31Kargr #CodePewdiepie ✨My Stores✨ 👕 Merch: https://represent.com/store/pewdiepie 👘 Tsuki: https://tsuki.market/…	1968	8750664	FALSE
778	10	PewdiPie	1	https://www.youtube.com/watch?v=AJcDqagy9HQ	2021-08-09T16:58:41Z	14906	533226	Rating the dumbest deaths in history..	🧎Subscribe to become a FLOOR GANG Member here: 👉https://www.youtube.com/channel/UC-lHJZR3Gqxm24_Vd_AJ5Yw/join Get exclusive epic pewdiepie inside epic access and large 🅿️🅿️! 🥤PewDiePie Gfuel(affiliate link): https://gfuel.ly/31Kargr #CodePewdiepie ✨My Stores✨ 👕 Merch: https://represent.com/store/pewdiepie 👘 Tsuki: https://tsuki.market/ 👔 Based: https://www.based.gg 🗿 100M Figurine: https://pewdie…	1161	6013358	FALSE
779	10	PewdiPie	1	https://www.youtube.com/watch?v=dlw-PG5EFIE	2021-08-06T15:59:51Z	8162	253082	My Dog Reacts To Himself.. (failed)	#AD - For a limited time only, G FUEL Energy Tubs are discounted to $29.99 (instead of $35.99). PLUS… get an EXTRA 30% off with code: ‘PEWDIEPIE’ at checkout! https://gfuel.ly/pewdiepie 🧎Subscribe to become a FLOOR GANG Member here: 👉https://www.youtube.com/channel/UC-lHJZR3Gqxm24_Vd_AJ5Yw/join Get exclusive epic pewdiepie inside epic access and large 🅿️🅿️! 🥤PewDiePie Gfuel(affiliate link): https…	544	3056738	FALSE
780	10	PewdiPie	1	https://www.youtube.com/watch?v=H_dNnpNe97c	2021-08-05T14:39:01Z	16851	247980	The History of Sweden is Weird..	🧎Subscribe to become a FLOOR GANG Member here: 👉https://www.youtube.com/channel/UC-lHJZR3Gqxm24_Vd_AJ5Yw/join Get exclusive epic pewdiepie inside epic access and large 🅿️🅿️! 🥤PewDiePie Gfuel(affiliate link): https://gfuel.ly/31Kargr #CodePewdiepie ✨My Stores✨ 👕 Merch: https://represent.com/store/pewdiepie 👘 Tsuki: https://tsuki.market/ 👔 Based: https://www.based.gg 🗿 100M Figurine: https://pewdie…	982	3650342	FALSE
781	10	PewdiPie	1	https://www.youtube.com/watch?v=Q6QoGgsnGKk	2021-08-04T17:17:31Z	23437	495418	Her Son Wont Stop Growing At Night (Shocking)...	🧎Subscribe to become a FLOOR GANG Member here: 👉https://www.youtube.com/channel/UC-lHJZR3Gqxm24_Vd_AJ5Yw/join Life of Luxury: https://www.youtube.com/channel/UCTWv3oYrqh_DNAtr8Hm_zGw Ken: https://www.youtube.com/user/CinnamonToastKen Get exclusive epic pewdiepie inside epic access and large 🅿️🅿️! 🥤PewDiePie Gfuel(affiliate link): https://gfuel.ly/31Kargr #CodePewdiepie ✨My Stores✨ 👕 Merch: https:…	2457	7205503	FALSE
782	10	PewdiPie	1	https://www.youtube.com/watch?v=666G9lbzIHk	2021-08-03T16:09:29Z	18539	314838	How Fish Is Made (HowItsMade #2)	How we make fish huh 🧎Subscribe to become a FLOOR GANG Member here: 👉https://www.youtube.com/channel/UC-lHJZR3Gqxm24_Vd_AJ5Yw/join Get exclusive epic pewdiepie inside epic access and large 🅿️🅿️! 🥤PewDiePie Gfuel(affiliate link): https://gfuel.ly/31Kargr #CodePewdiepie ✨My Stores✨ 👕 Merch: https://represent.com/store/pewdiepie 👘 Tsuki: https://tsuki.market/ 👔 Based: https://www.based.gg 🗿 100M Fig…	833	4941567	FALSE
783	10	PewdiPie	1	https://www.youtube.com/watch?v=vPlC2feIzfk	2021-08-02T18:10:10Z	8137	243156	My face is famous - LWIAY #00168	#AD - Go to https://NordVPN.com/pewdiepie to get a 2-year plan at a huge discount plus 4 months free. It’s risk free with Nord’s 30 day money-back guarantee! 🧎Subscribe to become a FLOOR GANG Member here: 👉https://www.youtube.com/channel/UC-lHJZR3Gqxm24_Vd_AJ5Yw/join Get exclusive epic pewdiepie inside epic access and large 🅿️🅿️! 🥤PewDiePie Gfuel(affiliate link): https://gfuel.ly/31Kargr #CodePew…	979	3280725	FALSE
784	10	PewdiPie	1	https://www.youtube.com/watch?v=fRG2VIBWvN0	2021-07-31T17:46:43Z	10759	231595	Kids Describe Colour To A Blind Person	Use code “PEWDIEPIE” for 20% off in the first week (10% afterwards) RhinoShield PewDiePie Designs: https://bit.ly/PDP-RS RhinoShield All Cases: https://bit.ly/PDP-RS-All 🧎Subscribe to become a FLOOR GANG Member here: 👉https://www.youtube.com/channel/UC-lHJZR3Gqxm24_Vd_AJ5Yw/join Get exclusive epic pewdiepie inside epic access and large 🅿️🅿️! 🥤PewDiePie Gfuel(affiliate link): https://gfuel.ly/31Ka…	1003	3108803	FALSE
785	10	PewdiPie	1	https://www.youtube.com/watch?v=5CKv514ztdQ	2021-07-28T15:34:56Z	20938	299916	Reviewing YouTuber House Tours #2	🧎Subscribe to become a FLOOR GANG Member here: 👉https://www.youtube.com/channel/UC-lHJZR3Gqxm24_Vd_AJ5Yw/join Get exclusive epic pewdiepie inside epic access and large 🅿️🅿️! 🥤PewDiePie Gfuel(affiliate link): https://gfuel.ly/31Kargr #CodePewdiepie ✨My Stores✨ 👕 Merch: https://represent.com/store/pewdiepie 👘 Tsuki: https://tsuki.market/ 👔 Based: https://www.based.gg 🗿 100M Figurine: https://pewdie…	1654	4708452	FALSE
786	10	PewdiPie	1	https://www.youtube.com/watch?v=h_s7Ms_xYyI	2021-07-27T14:13:13Z	15466	299378	Jeffrey Bezos	C'mon Jeffrey you can do it! 🧎Subscribe to become a FLOOR GANG Member here: 👉https://www.youtube.com/channel/UC-lHJZR3Gqxm24_Vd_AJ5Yw/join Get exclusive epic pewdiepie inside epic access and large 🅿️🅿️! 🥤PewDiePie Gfuel(affiliate link): https://gfuel.ly/31Kargr #CodePewdiepie ✨My Stores✨ 👕 Merch: https://represent.com/store/pewdiepie 👘 Tsuki: https://tsuki.market/ 👔 Based: https://www.based.gg 🗿 …	805	3867815	FALSE
787	10	PewdiPie	1	https://www.youtube.com/watch?v=AxRVqcAwzUE	2021-07-26T15:45:00Z	12289	421925	How Pringles Is Made (Shocking) (HowItsMade #1)	🧎Subscribe to become a FLOOR GANG Member here: 👉https://www.youtube.com/channel/UC-lHJZR3Gqxm24_Vd_AJ5Yw/join Get exclusive epic pewdiepie inside epic access and large 🅿️🅿️! 🥤PewDiePie Gfuel(affiliate link): https://gfuel.ly/31Kargr #CodePewdiepie ✨My Stores✨ 👕 Merch: https://represent.com/store/pewdiepie 👘 Tsuki: https://tsuki.market/ 👔 Based: https://www.based.gg 🗿 100M Figurine: https://pewdie…	857	7012730	FALSE
788	10	PewdiPie	1	https://www.youtube.com/watch?v=wMGkB_t4BqA	2021-07-24T14:45:02Z	10118	268170	Tik Toks That Makes You Wish You Never Came Into Existence [TIKTOK#12]	🧎Subscribe to become a FLOOR GANG Member here: 👉https://www.youtube.com/channel/UC-lHJZR3Gqxm24_Vd_AJ5Yw/join Get exclusive epic pewdiepie inside epic access and large 🅿️🅿️! 🥤PewDiePie Gfuel(affiliate link): https://gfuel.ly/31Kargr #CodePewdiepie ✨My Stores✨ 👕 Merch: https://represent.com/store/pewdiepie 👘 Tsuki: https://tsuki.market/ 👔 Based: https://www.based.gg 🗿 100M Figurine: https://pewdie…	856	3768420	FALSE
789	10	PewdiPie	1	https://www.youtube.com/watch?v=AVUBqm1GuKE	2021-07-22T14:30:01Z	11200	228814	The Worlds Cheapest Date - TLC #26	Ken: https://www.youtube.com/channel/UCepq9z9ovYGxhNrvf6VMSjg 🧎Subscribe to become a FLOOR GANG Member here: 👉https://www.youtube.com/channel/UC-lHJZR3Gqxm24_Vd_AJ5Yw/join Get exclusive epic pewdiepie inside epic access and large 🅿️🅿️! 🥤PewDiePie Gfuel(affiliate link): https://gfuel.ly/31Kargr #CodePewdiepie ✨My Stores✨ 👕 Merch: https://represent.com/store/pewdiepie 👘 Tsuki: https://tsuki.market/…	2248	5832590	FALSE
790	10	PewdiPie	1	https://www.youtube.com/watch?v=bN0vMB6jd3U	2021-07-21T14:30:06Z	7420	272948	I Hate Weird Perspective... #94[REDDIT REVIEW] /r/confusing perspective	🧎Subscribe to become a FLOOR GANG Member here: 👉https://www.youtube.com/channel/UC-lHJZR3Gqxm24_Vd_AJ5Yw/join Get exclusive epic pewdiepie inside epic access and large 🅿️🅿️! 🥤PewDiePie Gfuel(affiliate link): https://gfuel.ly/31Kargr #CodePewdiepie ✨My Stores✨ 👕 Merch: https://represent.com/store/pewdiepie 👘 Tsuki: https://tsuki.market/ 👔 Based: https://www.based.gg 🗿 100M Figurine: https://pewdie…	625	3580584	FALSE
791	10	PewdiPie	1	https://www.youtube.com/watch?v=H9FTkSqjYs8	2021-07-20T13:30:04Z	9294	249316	Need help - LWIAY #00167	🧎Subscribe to become a FLOOR GANG Member here: 👉https://www.youtube.com/channel/UC-lHJZR3Gqxm24_Vd_AJ5Yw/join Get exclusive epic pewdiepie inside epic access and large 🅿️🅿️! 🥤PewDiePie Gfuel(affiliate link): https://gfuel.ly/31Kargr #CodePewdiepie ✨My Stores✨ 👕 Merch: https://represent.com/store/pewdiepie 👘 Tsuki: https://tsuki.market/ 👔 Based: https://www.based.gg 🗿 100M Figurine: https://pewdie…	829	2930161	FALSE
792	10	PewdiPie	1	https://www.youtube.com/watch?v=WJ1BPTrUylg	2021-07-19T15:28:49Z	12346	208003	We Need To Stop This WomaN! - TLC #25	Ken: https://www.youtube.com/channel/UCepq9z9ovYGxhNrvf6VMSjg 🧎Subscribe to become a FLOOR GANG Member here: 👉https://www.youtube.com/channel/UC-lHJZR3Gqxm24_Vd_AJ5Yw/join Get exclusive epic pewdiepie inside epic access and large 🅿️🅿️! 🥤PewDiePie Gfuel(affiliate link): https://gfuel.ly/31Kargr #CodePewdiepie ✨My Stores✨ 👕 Merch: https://represent.com/store/pewdiepie 👘 Tsuki: https://tsuki.market/…	1833	3511237	FALSE
793	10	PewdiPie	1	https://www.youtube.com/watch?v=CmXQcs-iScA	2021-07-16T16:45:00Z	16781	357602	Top 10 Ways Humanity Goes BYE BYE 👋👋	🧎Subscribe to become a FLOOR GANG Member here: 👉https://www.youtube.com/channel/UC-lHJZR3Gqxm24_Vd_AJ5Yw/join Get exclusive epic pewdiepie inside epic access and large 🅿️🅿️! 🥤PewDiePie Gfuel(affiliate link): https://gfuel.ly/31Kargr #CodePewdiepie ✨My Stores✨ 👕 Merch: https://represent.com/store/pewdiepie 👘 Tsuki: https://tsuki.market/ 👔 Based: https://www.based.gg 🗿 100M Figurine: https://pewdie…	893	4694758	FALSE
794	10	PewdiPie	1	https://www.youtube.com/watch?v=zBTO5HeHGYc	2021-07-15T17:45:03Z	21987	459061	Top 10 Streamers Caught Cheating	dont c heat bros 🧎Subscribe to become a FLOOR GANG Member here: 👉https://www.youtube.com/channel/UC-lHJZR3Gqxm24_Vd_AJ5Yw/join Get exclusive epic pewdiepie inside epic access and large 🅿️🅿️! 🥤PewDiePie Gfuel(affiliate link): https://gfuel.ly/31Kargr #CodePewdiepie ✨My Stores✨ 👕 Merch: https://represent.com/store/pewdiepie 👘 Tsuki: https://tsuki.market/ 👔 Based: https://www.based.gg 🗿 100M Figurin…	719	6870128	FALSE
795	10	PewdiPie	1	https://www.youtube.com/watch?v=JSPf4KkNJko	2021-07-14T17:45:03Z	11034	194723	Who Is Not A Middle Schooler? Jubilee React #20	Jubilee: https://www.youtube.com/watch?v=CD7UmmLhFR8 🧎Subscribe to become a FLOOR GANG Member here: 👉https://www.youtube.com/channel/UC-lHJZR3Gqxm24_Vd_AJ5Yw/join Get exclusive epic pewdiepie inside epic access and large 🅿️🅿️! 🥤PewDiePie Gfuel(affiliate link): https://gfuel.ly/31Kargr #CodePewdiepie ✨My Stores✨ 👕 Merch: https://represent.com/store/pewdiepie 👘 Tsuki: https://tsuki.market/ 👔 Based:…	947	2999324	FALSE
796	10	PewdiPie	1	https://www.youtube.com/watch?v=BvmyJRoKtuo	2021-07-13T13:12:21Z	10952	243853	Man Lives in his Jazucci... TLC #24	Ken: https://www.youtube.com/channel/UCepq9z9ovYGxhNrvf6VMSjg 🧎Subscribe to become a FLOOR GANG Member here: 👉https://www.youtube.com/channel/UC-lHJZR3Gqxm24_Vd_AJ5Yw/join Get exclusive epic pewdiepie inside epic access and large 🅿️🅿️! 🥤PewDiePie Gfuel(affiliate link): https://gfuel.ly/31Kargr #CodePewdiepie ✨My Stores✨ 👕 Merch: https://represent.com/store/pewdiepie 👘 Tsuki: https://tsuki.market/…	1470	4793170	FALSE
797	10	PewdiPie	1	https://www.youtube.com/watch?v=v9bXJUWV0RY	2021-07-12T17:27:42Z	7952	252721	Things Were Better Before.. *PROOF*	#AD - Get my new G FUEL YUZU SLASH Flavor!! https://gfuel.ly/pewdiepie Use my code “PEWDIEPIE” for an extra 30% off!! Subscribe to become a FLOOR GANG Member here: 👉https://www.youtube.com/channel/UC-lHJZR3Gqxm24_Vd_AJ5Yw/join Get exclusive epic pewdiepie inside epic access and large 🅿️🅿️! 🥤PewDiePie Gfuel(affiliate link): https://gfuel.ly/31Kargr #CodePewdiepie ✨My Stores✨ 👕 Merch: https://repre…	682	3453794	FALSE
798	10	PewdiPie	1	https://www.youtube.com/watch?v=kgzjX2H9zTQ	2021-07-10T16:45:03Z	9371	341026	Tik Toks That Makes You Wanna Uninstall [TIKTOK#11]	Tik tok make it stop 🧎Subscribe to become a FLOOR GANG Member here: 👉https://www.youtube.com/channel/UC-lHJZR3Gqxm24_Vd_AJ5Yw/join Get exclusive epic pewdiepie inside epic access and large 🅿️🅿️! 🥤PewDiePie Gfuel(affiliate link): https://gfuel.ly/31Kargr #CodePewdiepie ✨My Stores✨ 👕 Merch: https://represent.com/store/pewdiepie 👘 Tsuki: https://tsuki.market/ 👔 Based: https://www.based.gg 🗿 100M Fig…	718	4888066	FALSE
799	10	PewdiPie	1	https://www.youtube.com/watch?v=wZTryyGF0UY	2021-07-07T16:14:08Z	8489	289024	The End Is Near - LWIAY #00167	🧎Subscribe to become a FLOOR GANG Member here: 👉https://www.youtube.com/channel/UC-lHJZR3Gqxm24_Vd_AJ5Yw/join Get exclusive epic pewdiepie inside epic access and large 🅿️🅿️! 🥤PewDiePie Gfuel(affiliate link): https://gfuel.ly/31Kargr #CodePewdiepie ✨My Stores✨ 👕 Merch: https://represent.com/store/pewdiepie 👘 Tsuki: https://tsuki.market/ 👔 Based: https://www.based.gg 🗿 100M Figurine: https://pewdie…	11	3487818	FALSE
800	10	PewdiPie	1	https://www.youtube.com/watch?v=bayWDY21dQ0	2021-07-06T12:24:09Z	9963	330297	I Hate Optical Illusions.. #93[REDDIT REVIEW] /r/OpticalIllusions	🧎Subscribe to become a FLOOR GANG Member here: 👉https://www.youtube.com/channel/UC-lHJZR3Gqxm24_Vd_AJ5Yw/join Get exclusive epic pewdiepie inside epic access and large 🅿️🅿️! 🥤PewDiePie Gfuel(affiliate link): https://gfuel.ly/31Kargr #CodePewdiepie ✨My Stores✨ 👕 Merch: https://represent.com/store/pewdiepie 👘 Tsuki: https://tsuki.market/ 👔 Based: https://www.based.gg 🗿 100M Figurine: https://pewdie…	761	4550131	FALSE
801	10	PewdiPie	1	https://www.youtube.com/watch?v=f38U8rfMlJU	2021-07-05T16:44:57Z	9238	269671	Things Humans Were Never Meant To See...	Very secret, dont watch 🧎Subscribe to become a FLOOR GANG Member here: 👉https://www.youtube.com/channel/UC-lHJZR3Gqxm24_Vd_AJ5Yw/join Get exclusive epic pewdiepie inside epic access and large 🅿️🅿️! 🥤PewDiePie Gfuel(affiliate link): https://gfuel.ly/31Kargr #CodePewdiepie ✨My Stores✨ 👕 Merch: https://represent.com/store/pewdiepie 👘 Tsuki: https://tsuki.market/ 👔 Based: https://www.based.gg 🗿 100M …	629	3572537	FALSE
802	10	PewdiPie	1	https://www.youtube.com/watch?v=pTcjuMm7yOw	2021-07-02T17:29:13Z	48589	445683	BTS stan changes race to Korean..	#AD - Grab your tambo keycap here (on sale until July 4th!): https://ghostkeyboards.com/products/pewdiepie-brofist-keycap 🧎Subscribe to become a FLOOR GANG Member here: 👉https://www.youtube.com/channel/UC-lHJZR3Gqxm24_Vd_AJ5Yw/join Get exclusive epic pewdiepie inside epic access and large 🅿️🅿️! 🥤PewDiePie Gfuel(affiliate link): https://gfuel.ly/31Kargr #CodePewdiepie ✨My Stores✨ 👕 Merch: https://…	764	5345260	FALSE
803	10	PewdiPie	1	https://www.youtube.com/watch?v=3peD1XtMg8g	2021-07-01T16:15:00Z	18235	267638	Kids Obsessions Needs to be Stopped.. TLC #23	🧎Subscribe to become a FLOOR GANG Member here: 👉https://www.youtube.com/channel/UC-lHJZR3Gqxm24_Vd_AJ5Yw/join Get exclusive epic pewdiepie inside epic access and large 🅿️🅿️! 🥤PewDiePie Gfuel(affiliate link): https://gfuel.ly/31Kargr #CodePewdiepie ✨My Stores✨ 👕 Merch: https://represent.com/store/pewdiepie 👘 Tsuki: https://tsuki.market/ 👔 Based: https://www.based.gg 🗿 100M Figurine: https://pewdie…	767	3769392	FALSE
[truncated: 2,905 more rows]

## Sheet: ALL posts database
ID	InfluencerNum	Influencer	link	postdate	SocialMediaPlatform	number_comments	Numlikes	YTvideotitle	YTdescription	YTdurationInSeconds	YTviews	YTVideo length>60 min?	InstaCaption	InstaPostType	InstaVideoViews	InstaVidDuration	TTcaption	TTPlayCount	TTShareCount	TTVidDuration	PostType	PostLength	InfluencerAge	InfluencerGender	AgeofOthers	GenderofOthers	NumFoodItems	NumAlcohol	NumNonFood	NonFoodDescrip	AdDescrip	Coder
[truncated: 3,708 more rows]

[truncated: 21 more sheets: Coded post only database, Id check for posts, unique posts only, All datasets merged, CHILD posts database, Prods and brands, FEMALE Prods and brands, MALE Prods and brands, CHILD Prods and brands, CHILD prods and brands_no alc, TEEN prods and brands_no alc, JB Insta Prods and brands only, TEEN Prods and brands, PRODS aka ads ONLY, UNIQUE PRODS ONLY, marketing techniques OLD, ads only OLD, Id check, Id check with AA, prod and brands only OLD …]
