# Supplementary material for: Beyond the screen: Exploring the dynamics of social media influencers, digital food marketing, and gendered influences on adolescent diets
Source: PLOS Digit Health. 2025 Feb 5;4(2):e0000729. doi: 10.1371/journal.pdig.0000729 (PMC11798478; doi:10.1371/journal.pdig.0000729)
Supplement: S2 Data — (XLSX) [file pdig.0000729.s003.xlsx]

## Sheet: Overall
top10fav1	Frequency	Percent	Cumulative	Cumulative		top10fav2	Frequency	Percent	Cumulative	Cumulative		top10fav3	Frequency	Percent	Cumulative	Cumulative		Top 10 Influencers Overall: IFPS 2021
			Frequency	Percent					Frequency	Percent					Frequency	Percent		Rank	Influencer	Frequency
MrBeast	65	12.9	65	12.9		MrBeast	31	11.61	31	11.61		MrBeast	13	9.35	13	9.35		1	MrBeast	109
Charli D'Am	38	7.54	103	20.44		Charli D'Am	18	6.74	49	18.35		Addison Rae	9	6.47	22	15.83		2	Charli D'Amelio	58
Justin Bieb	30	5.95	133	26.39		PewDiePie	14	5.24	63	23.6		PewDiePie	6	4.32	28	20.14		3	Justin Bieber	42
Squeezie	26	5.16	159	31.55		SSSniperWol	12	4.49	75	28.09		Squeezie	6	4.32	34	24.46		4	Squeezie	41
SSSniperWol	19	3.77	178	35.32		Justin Bieb	9	3.37	84	31.46		Jackseptice	5	3.6	39	28.06		5	PewDiePie	34
DanTDM	18	3.57	196	38.89		Squeezie	9	3.37	93	34.83		The Try Guy	5	3.6	44	31.65		6	SSSniperWolf	33
PewDiePie	14	2.78	210	41.67		PrestonPlay	7	2.62	100	37.45		DanTDM	4	2.88	48	34.53		7	DanTDM	27
Michou	13	2.58	223	44.25		Addison Rae	6	2.25	106	39.7		Dhar Mann	4	2.88	52	37.41		8	Addison Rae	25
Cristiano R	12	2.38	235	46.63		Dude Perfec	6	2.25	112	41.95		Dude Perfec	4	2.88	56	40.29		9	Michou	21
Moriah Eliz	11	2.18	246	48.81		Markiplier	6	2.25	118	44.19		Ariana Gran	3	2.16	59	42.45		10	Cristiano Ronaldo	17
Addison Rae	10	1.98	256	50.79		Cristiano R	5	1.87	123	46.07		BTS	3	2.16	62	44.6		10	Markiplier	17
Jackseptice	10	1.98	266	52.78		DanTDM	5	1.87	128	47.94		Bella Poarc	3	2.16	65	46.76
Ariana Gran	9	1.79	275	54.56		Khaby Lame	5	1.87	133	49.81		Justin Bieb	3	2.16	68	48.92
Flamingo	9	1.79	284	56.35		Michou	5	1.87	138	51.69		Michou	3	2.16	71	51.08
Furious Jum	9	1.79	293	58.13		Tibo InShap	5	1.87	143	53.56		Ranboo	3	2.16	74	53.24
Markiplier	9	1.79	302	59.92		Zach King	5	1.87	148	55.43		Amixem	2	1.44	76	54.68
Unspeakable	9	1.79	311	61.71		Ariana Gran	4	1.5	152	56.93		Charli D'Am	2	1.44	78	56.12
Mark Rober	8	1.59	319	63.29		Dixie D’A	4	1.5	156	58.43		Dang Matt S	2	1.44	80	57.55
Ryan’s Wo	8	1.59	327	64.88		Jojo Siwa	4	1.5	160	59.93		Dixie D’A	2	1.44	82	58.99
Dhar Mann	7	1.39	334	66.27		Polo	4	1.5	164	61.42		Flamingo	2	1.44	84	60.43
Jake Paul	7	1.39	341	67.66		Unspeakable	4	1.5	168	62.92		GeorgeNotFo	2	1.44	86	61.87
Kristen Han	7	1.39	348	69.05		Alicia Moff	3	1.12	171	64.04		Inoxtag	2	1.44	88	63.31
Dude Perfec	6	1.19	354	70.24		Amixem	3	1.12	174	65.17		LazarBeam	2	1.44	90	64.75
Loren Gray	6	1.19	360	71.43		BTS	3	1.12	177	66.29		Loren Gray	2	1.44	92	66.19
Ninja	6	1.19	366	72.62		Bella Poarc	3	1.12	180	67.42		Magicknup	2	1.44	94	67.63
PrestonPlay	6	1.19	372	73.81		Danny Dunca	3	1.12	183	68.54		Markiplier	2	1.44	96	69.06
Claudie Mer	5	0.99	377	74.8		Dhar Mann	3	1.12	186	69.66		OverSimplif	2	1.44	98	70.5
Jojo Siwa	5	0.99	382	75.79		James Charl	3	1.12	189	70.79		Pascale de	2	1.44	100	71.94
Liza Koshy	5	0.99	387	76.79		LazarBeam	3	1.12	192	71.91		Polo	2	1.44	102	73.38
TommyInnit	5	0.99	392	77.78		Logan Paul	3	1.12	195	73.03		PrestonPlay	2	1.44	104	74.82
BTS	4	0.79	396	78.57		Mark Rober	3	1.12	198	74.16		Ryan’s Wo	2	1.44	106	76.26
Kallmekris	4	0.79	400	79.37		Ninja	3	1.12	201	75.28		SSSniperWol	2	1.44	108	77.7
Khaby Lame	4	0.79	404	80.16		Ranboo	3	1.12	204	76.4		SSundee	2	1.44	110	79.14
LaurenzSide	4	0.79	408	80.95		Ryan’s Wo	3	1.12	207	77.53		Selena Gome	2	1.44	112	80.58
Selena Gome	4	0.79	412	81.75		Amanda Cern	2	0.75	209	78.28		TommyInnit	2	1.44	114	82.01
Carl is coo	3	0.6	415	82.34		Carl is coo	2	0.75	211	79.03		Alicia Moff	1	0.72	115	82.73
Celina Spoo	3	0.6	418	82.94		Claudie Mer	2	0.75	213	79.78		Amanda Cern	1	0.72	116	83.45
CoryxKenshi	3	0.6	421	83.53		David Dobri	2	0.75	215	80.52		Cassandra b	1	0.72	117	84.17
David Dobri	3	0.6	424	84.13		Daz Games	2	0.75	217	81.27		CoryxKenshi	1	0.72	118	84.89
Daz Games	3	0.6	427	84.72		FaZe Rug	2	0.75	219	82.02		Emma Chambe	1	0.72	119	85.61
ItsFunneh	3	0.6	430	85.32		Flamingo	2	0.75	221	82.77		FaZe Rug	1	0.72	120	86.33
James Charl	3	0.6	433	85.91		Furious Jum	2	0.75	223	83.52		Jake Paul	1	0.72	121	87.05
Jeanfils	3	0.6	436	86.51		Fuze III	2	0.75	225	84.27		Jason Derul	1	0.72	122	87.77
Jenna Marbl	3	0.6	439	87.1		Jason Derul	2	0.75	227	85.02		Jojo Siwa	1	0.72	123	88.49
Kylie Jenne	3	0.6	442	87.7		Kim Kardash	2	0.75	229	85.77		Khaby Lame	1	0.72	124	89.21
Logan Paul	3	0.6	445	88.29		Kindly Keyi	2	0.75	231	86.52		Kim Kardash	1	0.72	125	89.93
Polo	3	0.6	448	88.89		Kylie Jenne	2	0.75	233	87.27		Kindly Keyi	1	0.72	126	90.65
Ssundee	3	0.6	451	89.48		Lionel Mess	2	0.75	235	88.01		Kylie Jenne	1	0.72	127	91.37
Swan & Néo	3	0.6	454	90.08		Liza Koshy	2	0.75	237	88.76		Logan Paul	1	0.72	128	92.09
Tibo InShap	3	0.6	457	90.67		Mcfly et Ca	2	0.75	239	89.51		Matpat	1	0.72	129	92.81
Zach King	3	0.6	460	91.27		Miley Cyrus	2	0.75	241	90.26		Mcfly et Ca	1	0.72	130	93.53
Amanda Cern	2	0.4	462	91.67		Moriah Eliz	2	0.75	243	91.01		Ninja	1	0.72	131	94.24
BeckBroJack	2	0.4	464	92.06		Selena Gome	2	0.75	245	91.76		Roxanne Bru	1	0.72	132	94.96
Bella Poarc	2	0.4	466	92.46		TommyInnit	2	0.75	247	92.51		Swan & Néo	1	0.72	133	95.68
Emma Chambe	2	0.4	468	92.86		Will Smith	2	0.75	249	93.26		Taylor Swif	1	0.72	134	96.4
Gurky	2	0.4	470	93.25		Azziland	1	0.37	250	93.63		Travis Scot	1	0.72	135	97.12
Huda Kattan	2	0.4	472	93.65		Azzyland	1	0.37	251	94.01		Unspeakable	1	0.72	136	97.84
Kevin Hart	2	0.4	474	94.05		Cassandra B	1	0.37	252	94.38		X2 twins	1	0.72	137	98.56
Kim Kardash	2	0.4	476	94.44		Celina Spoo	1	0.37	253	94.76		X2twins	1	0.72	138	99.28
Lilly Singh	2	0.4	478	94.84		Emma Chambe	1	0.37	254	95.13		Zach King	1	0.72	139	100
Lionel Mess	2	0.4	480	95.24		Hank Green	1	0.37	255	95.51
Ludwig Ahgr	2	0.4	482	95.63		Hank green	1	0.37	256	95.88
Matpat	2	0.4	484	96.03		Inoxtag	1	0.37	257	96.25
RobertIDK	2	0.4	486	96.43		Jackseptice	1	0.37	258	96.63
Travis Scot	2	0.4	488	96.83		Kallmekris	1	0.37	259	97
iHasCupquak	2	0.4	490	97.22		Lama Faché	1	0.37	260	97.38
Alicia Moff	1	0.2	491	97.42		Lama fâch	1	0.37	261	97.75
FaZe Rug	1	0.2	492	97.62		Ludwig Ahgr	1	0.37	262	98.13
Fuze III	1	0.2	493	97.82		OverSimplif	1	0.37	263	98.5
GeorgeNotFo	1	0.2	494	98.02		Roxanne bru	1	0.37	264	98.88
Hank Green	1	0.2	495	98.21		Taylor Swif	1	0.37	265	99.25
Inoxtag	1	0.2	496	98.41		Travis Scot	1	0.37	266	99.63
LazarBeam	1	0.2	497	98.61		roxanne bru	1	0.37	267	100
Ranboo	1	0.2	498	98.81
Sundee	1	0.2	499	99.01
Taylor Swif	1	0.2	500	99.21
Taylor swif	1	0.2	501	99.4
Will Smith	1	0.2	502	99.6
roxanne bru	1	0.2	503	99.8
ssundee	1	0.2	504	100

## Sheet: 10-12 years
Age group=1 (10-12yrs) - top10fav1					Age group=1 (10-12yrs) - top10fav3					Age group=1 (10-12yrs) - top10fav2					Male 10-12yrs			Female 10-12yrs
top10fav1	sex(What was your sex at birth?)				top10fav3	sex(What was your sex at birth?)				top10fav2	sex(What was your sex at birth?)				Rank	Influencer	Frequency	Rank	Influencer	Frequency
	Male	Female	Total			Male	Female	Total			Male	Female	Total		1	MrBeast	45	1	Charli D'Amelio	29
MrBeast	27	10	37		MrBeast	7	4	11		MrBeast	11	4	15		2	Squeezie	16	2	SSSniperWolf	21
	10.59	3.92	14.51			10.94	6.25	17.19			8.59	3.13	11.72		3	Michou	14	3	MrBeast	18
	72.97	27.03				63.64	36.36				73.33	26.67			4	DanTDM	13	4	Moriah Elizabeth	13
	19.01	8.85				18.92	14.81				16.67	6.45			4	Justin Bieber	13	5	Addison Rae	12
Charli D'Am	2	19	21		Addison Rae	0	4	4		Charli D'Am	1	10	11		6	Furious Jumper	9	6	Justin Bieber	9
	0.78	7.45	8.24			0	6.25	6.25			0.78	7.81	8.59		7	Unspeakable	8	7	Dhar Mann	8
	9.52	90.48				0	100				9.09	90.91			7	PrestonPlayz	8	8	Dixie D’Amelio	5
	1.41	16.81				0	14.81				1.52	16.13			8	SSSniperWolf	7	8	Jojo Siwa	5
Justin Bieb	11	6	17		PewDiePie	2	0	2		PewDiePie	3	2	5		8	Cristiano Ronaldo	7	8	Flamingo	5
	4.31	2.35	6.67			3.13	0	3.13			2.34	1.56	3.91		8	PewDiePie	7
	64.71	35.29				100	0				60	40			8	Ariana Grande	7
	7.75	5.31				5.41	0				4.55	3.23			8	Polo	7
Squeezie	8	4	12		Squeezie	1	0	1		SSSniperWol	2	9	11
	3.14	1.57	4.71			1.56	0	1.56			1.56	7.03	8.59
	66.67	33.33				100	0				18.18	81.82
	5.63	3.54				2.7	0				3.03	14.52
SSSniperWol	5	10	15		Jackseptice	1	0	1		Justin Bieb	1	3	4
	1.96	3.92	5.88			1.56	0	1.56			0.78	2.34	3.13
	33.33	66.67				100	0				25	75
	3.52	8.85				2.7	0				1.52	4.84
DanTDM	8	2	10		The Try Guy	0	0	0		Squeezie	7	0	7
	3.14	0.78	3.92			0	0	0			5.47	0	5.47
	80	20				.	.				100	0
	5.63	1.77				0	0				10.61	0
PewDiePie	2	0	2		DanTDM	1	1	2		PrestonPlay	4	1	5
	0.78	0	0.78			1.56	1.56	3.13			3.13	0.78	3.91
	100	0				50	50				80	20
	1.41	0				2.7	3.7				6.06	1.61
Michou	9	0	9		Dhar Mann	0	3	3		Addison Rae	0	3	3
	3.53	0	3.53			0	4.69	4.69			0	2.34	2.34
	100	0				0	100				0	100
	6.34	0				0	11.11				0	4.84
Cristiano R	4	3	7		Dude Perfec	1	0	1		Dude Perfec	2	1	3
	1.57	1.18	2.75			1.56	0	1.56			1.56	0.78	2.34
	57.14	42.86				100	0				66.67	33.33
	2.82	2.65				2.7	0				3.03	1.61
Moriah Eliz	0	11	11		Ariana Gran	0	0	0		Markiplier	2	0	2
	0	4.31	4.31			0	0	0			1.56	0	1.56
	0	100				.	.				100	0
	0	9.73				0	0				3.03	0
Addison Rae	0	5	5		BTS	0	1	1		Cristiano R	3	1	4
	0	1.96	1.96			0	1.56	1.56			2.34	0.78	3.13
	0	100				0	100				75	25
	0	4.42				0	3.7				4.55	1.61
Jackseptice	3	0	3		Bella Poarc	0	2	2		DanTDM	4	0	4
	1.18	0	1.18			0	3.13	3.13			3.13	0	3.13
	100	0				0	100				100	0
	2.11	0				0	7.41				6.06	0
Ariana Gran	5	2	7		Justin Bieb	1	0	1		Khaby Lame	0	0	0
	1.96	0.78	2.75			1.56	0	1.56			0	0	0
	71.43	28.57				100	0				.	.
	3.52	1.77				2.7	0				0	0
Flamingo	4	4	8		Michou	3	0	3		Michou	2	2	4
	1.57	1.57	3.14			4.69	0	4.69			1.56	1.56	3.13
	50	50				100	0				50	50
	2.82	3.54				8.11	0				3.03	3.23
Furious Jum	8	0	8		Ranboo	0	0	0		Tibo InShap	1	2	3
	3.14	0	3.14			0	0	0			0.78	1.56	2.34
	100	0				.	.				33.33	66.67
	5.63	0				0	0				1.52	3.23
Markiplier	0	0	0		Amixem	1	0	1		Zach King	0	0	0
	0	0	0			1.56	0	1.56			0	0	0
	.	.				100	0				.	.
	0	0				2.7	0				0	0
Unspeakable	5	1	6		Charli D'Am	0	0	0		Ariana Gran	2	0	2
	1.96	0.39	2.35			0	0	0			1.56	0	1.56
	83.33	16.67				.	.				100	0
	3.52	0.88				0	0				3.03	0
Mark Rober	3	0	3		Dang Matt S	0	1	1		Dixie D’A	0	3	3
	1.18	0	1.18			0	1.56	1.56			0	2.34	2.34
	100	0				0	100				0	100
	2.11	0				0	3.7				0	4.84
Ryan’s Wo	3	3	6		Dixie D’A	0	2	2		Jojo Siwa	0	2	2
	1.18	1.18	2.35			0	3.13	3.13			0	1.56	1.56
	50	50				0	100				0	100
	2.11	2.65				0	7.41				0	3.23
Dhar Mann	3	4	7		Flamingo	2	0	2		Polo	3	0	3
	1.18	1.57	2.75			3.13	0	3.13			2.34	0	2.34
	42.86	57.14				100	0				100	0
	2.11	3.54				5.41	0				4.55	0
Jake Paul	0	0	0		GeorgeNotFo	0	1	1		Unspeakable	2	1	3
	0	0	0			0	1.56	1.56			1.56	0.78	2.34
	.	.				0	100				66.67	33.33
	0	0				0	3.7				3.03	1.61
Kristen Han	2	1	3		Inoxtag	1	1	2		Alicia Moff	0	0	0
	0.78	0.39	1.18			1.56	1.56	3.13			0	0	0
	66.67	33.33				50	50				.	.
	1.41	0.88				2.7	3.7				0	0
Dude Perfec	0	0	0		LazarBeam	2	0	2		Amixem	0	0	0
	0	0	0			3.13	0	3.13			0	0	0
	.	.				100	0				.	.
	0	0				5.41	0				0	0
Loren Gray	0	1	1		Loren Gray	0	1	1		BTS	0	0	0
	0	0.39	0.39			0	1.56	1.56			0	0	0
	0	100				0	100				.	.
	0	0.88				0	3.7				0	0
Ninja	1	0	1		Magicknup	2	0	2		Bella Poarc	0	1	1
	0.39	0	0.39			3.13	0	3.13			0	0.78	0.78
	100	0				100	0				0	100
	0.7	0				5.41	0				0	1.61
PrestonPlay	3	2	5		Markiplier	0	0	0		Danny Dunca	1	0	1
	1.18	0.78	1.96			0	0	0			0.78	0	0.78
	60	40				.	.				100	0
	2.11	1.77				0	0				1.52	0
Claudie Mer	0	3	3		OverSimplif	0	0	0		Dhar Mann	1	1	2
	0	1.18	1.18			0	0	0			0.78	0.78	1.56
	0	100				.	.				50	50
	0	2.65				0	0				1.52	1.61
Jojo Siwa	0	2	2		Pascale de	0	0	0		James Charl	0	1	1
	0	0.78	0.78			0	0	0			0	0.78	0.78
	0	100				.	.				0	100
	0	1.77				0	0				0	1.61
Liza Koshy	0	1	1		Polo	2	0	2		LazarBeam	2	0	2
	0	0.39	0.39			3.13	0	3.13			1.56	0	1.56
	0	100				100	0				100	0
	0	0.88				5.41	0				3.03	0
SSundee	2	0	2		PrestonPlay	1	0	1		Logan Paul	0	0	0
	0.78	0	0.78			1.56	0	1.56			0	0	0
	100	0				100	0				.	.
	1.41	0				2.7	0				0	0
TommyInnit	1	3	4		Ryan’s Wo	1	0	1		Mark Rober	0	0	0
	0.39	1.18	1.57			1.56	0	1.56			0	0	0
	25	75				100	0				.	.
	0.7	2.65				2.7	0				0	0
BTS	0	0	0		SSSniperWol	0	2	2		Ninja	1	0	1
	0	0	0			0	3.13	3.13			0.78	0	0.78
	.	.				0	100				100	0
	0	0				0	7.41				1.52	0
Kallmekris	0	2	2		SSundee	0	1	1		Ranboo	0	2	2
	0	0.78	0.78			0	1.56	1.56			0	1.56	1.56
	0	100				0	100				0	100
	0	1.77				0	3.7				0	3.23
Khaby Lame	0	0	0		Selena Gome	1	0	1		Ryan’s Wo	2	1	3
	0	0	0			1.56	0	1.56			1.56	0.78	2.34
	.	.				100	0				66.67	33.33
	0	0				2.7	0				3.03	1.61
LaurenzSide	0	4	4		TommyInnit	0	0	0		Amanda Cern	0	0	0
	0	1.57	1.57			0	0	0			0	0	0
	0	100				.	.				.	.
	0	3.54				0	0				0	0
Selena Gome	4	0	4		Alicia Moff	0	0	0		Carl is coo	0	1	1
	1.57	0	1.57			0	0	0			0	0.78	0.78
	100	0				.	.				0	100
	2.82	0				0	0				0	1.61
Carl is coo	0	0	0		Amanda Cern	0	0	0		Claudie Mer	0	1	1
	0	0	0			0	0	0			0	0.78	0.78
	.	.				.	.				0	100
	0	0				0	0				0	1.61
Celina Spoo	0	1	1		Cassandra b	0	1	1		David Dobri	0	0	0
	0	0.39	0.39			0	1.56	1.56			0	0	0
	0	100				0	100				.	.
	0	0.88				0	3.7				0	0
CoryxKenshi	0	0	0		CoryxKenshi	0	0	0		Daz Games	1	0	1
	0	0	0			0	0	0			0.78	0	0.78
	.	.				.	.				100	0
	0	0				0	0				1.52	0
David Dobri	3	0	3		Emma Chambe	0	0	0		FaZe Rug	1	0	1
	1.18	0	1.18			0	0	0			0.78	0	0.78
	100	0				.	.				100	0
	2.11	0				0	0				1.52	0
Daz Games	0	0	0		FaZe Rug	1	0	1		Flamingo	0	1	1
	0	0	0			1.56	0	1.56			0	0.78	0.78
	.	.				100	0				0	100
	0	0				2.7	0				0	1.61
ItsFunneh	0	2	2		Jake Paul	1	0	1		Furious Jum	1	0	1
	0	0.78	0.78			1.56	0	1.56			0.78	0	0.78
	0	100				100	0				100	0
	0	1.77				2.7	0				1.52	0
James Charl	0	1	1		Jason Derul	0	1	1		Fuze III	0	0	0
	0	0.39	0.39			0	1.56	1.56			0	0	0
	0	100				0	100				.	.
	0	0.88				0	3.7				0	0
Jeanfils	3	0	3		Jojo Siwa	0	1	1		Jason Derul	0	0	0
	1.18	0	1.18			0	1.56	1.56			0	0	0
	100	0				0	100				.	.
	2.11	0				0	3.7				0	0
Jenna Marbl	0	0	0		Khaby Lame	1	0	1		Kim Kardash	0	0	0
	0	0	0			1.56	0	1.56			0	0	0
	.	.				100	0				.	.
	0	0				2.7	0				0	0
Kylie Jenne	0	1	1		Kim Kardash	0	0	0		Kindly Keyi	2	0	2
	0	0.39	0.39			0	0	0			1.56	0	1.56
	0	100				.	.				100	0
	0	0.88				0	0				3.03	0
Logan Paul	1	0	1		Kindly Keyi	0	0	0		Kylie Jenne	0	1	1
	0.39	0	0.39			0	0	0			0	0.78	0.78
	100	0				.	.				0	100
	0.7	0				0	0				0	1.61
Polo	2	0	2		Kylie Jenne	0	0	0		Lionel Mess	1	0	1
	0.78	0	0.78			0	0	0			0.78	0	0.78
	100	0				.	.				100	0
	1.41	0				0	0				1.52	0
Swan & Néo	2	1	3		Logan Paul	0	0	0		Liza Koshy	0	0	0
	0.78	0.39	1.18			0	0	0			0	0	0
	66.67	33.33				.	.				.	.
	1.41	0.88				0	0				0	0
Tibo InShap	1	0	1		Matpat	0	0	0		Mcfly et Ca	1	0	1
	0.39	0	0.39			0	0	0			0.78	0	0.78
	100	0				.	.				100	0
	0.7	0				0	0				1.52	0
Zach King	0	0	0		Mcfly et Ca	0	0	0		Miley Cyrus	0	1	1
	0	0	0			0	0	0			0	0.78	0.78
	.	.				.	.				0	100
	0	0				0	0				0	1.61
Amanda Cern	0	1	1		Ninja	1	0	1		Moriah Eliz	0	2	2
	0	0.39	0.39			1.56	0	1.56			0	1.56	1.56
	0	100				100	0				0	100
	0	0.88				2.7	0				0	3.23
BeckBroJack	1	0	1		Roxanne Bru	0	0	0		Roxanne Bru	0	1	1
	0.39	0	0.39			0	0	0			0	0.78	0.78
	100	0				.	.				0	100
	0.7	0				0	0				0	1.61
Bella Poarc	0	0	0		Swan & Néo	1	0	1		Selena Gome	0	0	0
	0	0	0			1.56	0	1.56			0	0	0
	.	.				100	0				.	.
	0	0				2.7	0				0	0
Emma Chambe	0	0	0		Taylor Swif	0	0	0		TommyInnit	0	1	1
	0	0	0			0	0	0			0	0.78	0.78
	.	.				.	.				0	100
	0	0				0	0				0	1.61
Gurky	0	0	0		Travis Scot	0	0	0		Will Smith	0	0	0
	0	0	0			0	0	0			0	0	0
	.	.				.	.				.	.
	0	0				0	0				0	0
Huda Kattan	1	0	1		Unspeakable	1	0	1		Azziland	1	0	1
	0.39	0	0.39			1.56	0	1.56			0.78	0	0.78
	100	0				100	0				100	0
	0.7	0				2.7	0				1.52	0
Kevin Hart	0	0	0		X2 twins	1	0	1		Azzyland	0	1	1
	0	0	0			1.56	0	1.56			0	0.78	0.78
	.	.				100	0				0	100
	0	0				2.7	0				0	1.61
Kim Kardash	0	0	0		X2twins	0	0	0		Cassandra B	0	0	0
	0	0	0			0	0	0			0	0	0
	.	.				.	.				.	.
	0	0				0	0				0	0
Lilly Singh	0	0	0		Zach King	0	0	0		Celina Spoo	0	1	1
	0	0	0			0	0	0			0	0.78	0.78
	.	.				.	.				0	100
	0	0				0	0				0	1.61
Lionel Mess	0	0	0		Total	37	27	64		Emma Chambe	0	0	0
	0	0	0			57.81	42.19	100			0	0	0
	.	.									.	.
	0	0									0	0
Ludwig Ahgr	0	0	0							Hank Green	0	0	0
	0	0	0								0	0	0
	.	.									.	.
	0	0									0	0
Matpat	1	0	1							Hank green	0	0	0
	0.39	0	0.39								0	0	0
	100	0									.	.
	0.7	0									0	0
RobertIDK	1	1	2							Inoxtag	0	0	0
	0.39	0.39	0.78								0	0	0
	50	50									.	.
	0.7	0.88									0	0
Travis Scot	0	0	0							Jackseptice	0	0	0
	0	0	0								0	0	0
	.	.									.	.
	0	0									0	0
iHasCupquak	0	1	1							Kallmekris	1	0	1
	0	0.39	0.39								0.78	0	0.78
	0	100									100	0
	0	0.88									1.52	0
Alicia Moff	0	0	0							Ludwig Ahgr	0	0	0
	0	0	0								0	0	0
	.	.									.	.
	0	0									0	0
FaZe Rug	1	0	1							OverSimplif	0	0	0
	0.39	0	0.39								0	0	0
	100	0									.	.
	0.7	0									0	0
Fuze III	1	0	1							Taylor Swif	0	1	1
	0.39	0	0.39								0	0.78	0.78
	100	0									0	100
	0.7	0									0	1.61
GeorgeNotFo	0	0	0							Travis Scot	0	0	0
	0	0	0								0	0	0
	.	.									.	.
	0	0									0	0
Hank Green	0	0	0							Total	66	62	128
	0	0	0								51.56	48.44	100
	.	.
	0	0
Inoxtag	0	1	1
	0	0.39	0.39
	0	100
	0	0.88
LazarBeam	1	0	1
	0.39	0	0.39
	100	0
	0.7	0
Ranboo	0	0	0
	0	0	0
	.	.
	0	0
Roxanne Bru	0	0	0
	0	0	0
	.	.
	0	0
Taylor Swif	0	0	0
	0	0	0
	.	.
	0	0
Taylor swif	0	0	0
	0	0	0
	.	.
	0	0
Will Smith	0	0	0
	0	0	0
	.	.
	0	0
Total	142	113	255
	55.69	44.31	100

## Sheet: 13-17years
Age group=2 (13-17yrs) - top10fav1					Age group=2 (13-17yrs) - top10fav3					Age group=2 (13-17yrs) - top10fav2					Male 13-17 years			Female 13-17 years
top10fav1	sex(What was your sex at birth?)				top10fav3	sex(What was your sex at birth?)				top10fav2	sex(What was your sex at birth?)				Rank	Influencer	Frequency	Rank	Influencer	Frequency
	Male	Female	Total			Male	Female	Total			Male	Female	Total		1	MrBeast	34	1	Charli D'Amelio	18		Tiktok and Instagram post recordings complete
MrBeast	21	7	28		MrBeast	2	0	2		MrBeast	11	5	16		2	PewDiePie	21	2	Squeezie	13	*YT posts remaining
	8.43	2.81	11.24			2.67	0	2.67			8.03	3.65	11.68		3	Markiplier	10	3	MrBeast	12
	75	25				100	0				68.75	31.25			3	Justin Bieber	10	4	Addison Rae	11
	15.67	6.09				5.56	0				14.47	8.2			5	Jacksepticeye	9	5	Justin Bieber	10		MrBeast	LR
Charli D'Am	5	12	17		Addison Rae	0	5	5		Charli D'Am	1	6	7		5	DanTDM	9	6	BTS	8		PewDiePie	LR
	2.01	4.82	6.83			0	6.67	6.67			0.73	4.38	5.11		7	Charli D'Amelio	8	7	Markiplier	5		Markiplier	AA
	29.41	70.59				0	100				14.29	85.71			7	Squeezie	8	7	Zach King	5		Justin Bieber	AA	Completed July 26, 2022
	3.73	10.43				0	12.82				1.32	9.84			9	Dude Perfect	7	7	Ariana Grande	5		Jacksepticeye	MP
Justin Bieb	7	6	13		PewDiePie	4	0	4		PewDiePie	7	2	9		10	Mark Rober	6	7	Ranboo	5		Charli D'Amelio	MP
	2.81	2.41	5.22			5.33	0	5.33			5.11	1.46	6.57		10	Cristiano Ronaldo	6					Squeezie	MB
	53.85	46.15				100	0				77.78	22.22										Addison Rae	MB
	5.22	5.22				11.11	0				9.21	3.28
Squeezie	4	10	14		Squeezie	2	3	5		SSSniperWol	0	1	1
	1.61	4.02	5.62			2.67	4	6.67			0	0.73	0.73
	28.57	71.43				40	60				0	100
	2.99	8.7				5.56	7.69				0	1.64						PewDiePie	4
SSSniperWol	1	3	4		Jackseptice	3	1	4		Justin Bieb	3	2	5					Sniper	4
	0.4	1.2	1.61			4	1.33	5.33			2.19	1.46	3.65					Try Guy	4
	25	75				75	25				60	40						JoJo	4
	0.75	2.61				8.33	2.56				3.95	3.28						Alicia M	4
DanTDM	6	2	8		The Try Guy	1	4	5		Squeezie	2	0	2					Jake P	4
	2.41	0.8	3.21			1.33	5.33	6.67			1.46	0	1.46					Khaby	4
	75	25				20	80				100	0
	4.48	1.74				2.78	10.26				2.63	0
PewDiePie	10	2	12		DanTDM	2	0	2		PrestonPlay	2	0	2
	4.02	0.8	4.82			2.67	0	2.67			1.46	0	1.46
	83.33	16.67				100	0				100	0
	7.46	1.74				5.56	0				2.63	0
Michou	4	0	4		Dhar Mann	0	1	1		Addison Rae	1	2	3
	1.61	0	1.61			0	1.33	1.33			0.73	1.46	2.19
	100	0				0	100				33.33	66.67
	2.99	0				0	2.56				1.32	3.28
Cristiano R	5	0	5		Dude Perfec	2	1	3		Dude Perfec	2	1	3
	2.01	0	2.01			2.67	1.33	4			1.46	0.73	2.19
	100	0				66.67	33.33				66.67	33.33
	3.73	0				5.56	2.56				2.63	1.64
Moriah Eliz	0	0	0		Ariana Gran	1	2	3		Markiplier	3	1	4
	0	0	0			1.33	2.67	4			2.19	0.73	2.92
	.	.				33.33	66.67				75	25
	0	0				2.78	5.13				3.95	1.64
Addison Rae	1	4	5		BTS	0	2	2		Cristiano R	1	0	1
	0.4	1.61	2.01			0	2.67	2.67			0.73	0	0.73
	20	80				0	100				100	0
	0.75	3.48				0	5.13				1.32	0
Jackseptice	5	2	7		Bella Poarc	0	1	1		DanTDM	1	0	1
	2.01	0.8	2.81			0	1.33	1.33			0.73	0	0.73
	71.43	28.57				0	100				100	0
	3.73	1.74				0	2.56				1.32	0
Ariana Gran	1	1	2		Justin Bieb	0	2	2		Khaby Lame	1	4	5
	0.4	0.4	0.8			0	2.67	2.67			0.73	2.92	3.65
	50	50				0	100				20	80
	0.75	0.87				0	5.13				1.32	6.56
Flamingo	0	1	1		Michou	0	0	0		Michou	1	0	1
	0	0.4	0.4			0	0	0			0.73	0	0.73
	0	100				.	.				100	0
	0	0.87				0	0				1.32	0
Furious Jum	0	1	1		Ranboo	0	3	3		Tibo InShap	1	1	2
	0	0.4	0.4			0	4	4			0.73	0.73	1.46
	0	100				0	100				50	50
	0	0.87				0	7.69				1.32	1.64
Markiplier	6	3	9		Amixem	1	0	1		Zach King	1	4	5
	2.41	1.2	3.61			1.33	0	1.33			0.73	2.92	3.65
	66.67	33.33				100	0				20	80
	4.48	2.61				2.78	0				1.32	6.56
Unspeakable	2	1	3		Charli D'Am	2	0	2		Ariana Gran	0	2	2
	0.8	0.4	1.2			2.67	0	2.67			0	1.46	1.46
	66.67	33.33				100	0				0	100
	1.49	0.87				5.56	0				0	3.28
Mark Rober	4	1	5		Dang Matt S	0	1	1		Dixie D’A	0	1	1
	1.61	0.4	2.01			0	1.33	1.33			0	0.73	0.73
	80	20				0	100				0	100
	2.99	0.87				0	2.56				0	1.64
Ryan’s Wo	1	1	2		Dixie D’A	0	0	0		Jojo Siwa	1	1	2
	0.4	0.4	0.8			0	0	0			0.73	0.73	1.46
	50	50				.	.				50	50
	0.75	0.87				0	0				1.32	1.64
Dhar Mann	0	0	0		Flamingo	0	0	0		Polo	1	0	1
	0	0	0			0	0	0			0.73	0	0.73
	.	.				.	.				100	0
	0	0				0	0				1.32	0
Jake Paul	3	4	7		GeorgeNotFo	0	1	1		Unspeakable	1	0	1
	1.2	1.61	2.81			0	1.33	1.33			0.73	0	0.73
	42.86	57.14				0	100				100	0
	2.24	3.48				0	2.56				1.32	0
Kristen Han	3	1	4		Inoxtag	0	0	0		Alicia Moff	0	3	3
	1.2	0.4	1.61			0	0	0			0	2.19	2.19
	75	25				.	.				0	100
	2.24	0.87				0	0				0	4.92
Dude Perfec	3	3	6		LazarBeam	0	0	0		Amixem	1	2	3
	1.2	1.2	2.41			0	0	0			0.73	1.46	2.19
	50	50				.	.				33.33	66.67
	2.24	2.61				0	0				1.32	3.28
Loren Gray	4	1	5		Loren Gray	1	0	1		BTS	0	3	3
	1.61	0.4	2.01			1.33	0	1.33			0	2.19	2.19
	80	20				100	0				0	100
	2.99	0.87				2.78	0				0	4.92
Ninja	3	2	5		Magicknup	0	0	0		Bella Poarc	1	1	2
	1.2	0.8	2.01			0	0	0			0.73	0.73	1.46
	60	40				.	.				50	50
	2.24	1.74				0	0				1.32	1.64
PrestonPlay	1	0	1		Markiplier	1	1	2		Danny Dunca	2	0	2
	0.4	0	0.4			1.33	1.33	2.67			1.46	0	1.46
	100	0				50	50				100	0
	0.75	0				2.78	2.56				2.63	0
Claudie Mer	0	2	2		OverSimplif	2	0	2		Dhar Mann	1	0	1
	0	0.8	0.8			2.67	0	2.67			0.73	0	0.73
	0	100				100	0				100	0
	0	1.74				5.56	0				1.32	0
Jojo Siwa	0	3	3		Pascale de	0	2	2		James Charl	0	2	2
	0	1.2	1.2			0	2.67	2.67			0	1.46	1.46
	0	100				0	100				0	100
	0	2.61				0	5.13				0	3.28
Liza Koshy	3	1	4		Polo	0	0	0		LazarBeam	1	0	1
	1.2	0.4	1.61			0	0	0			0.73	0	0.73
	75	25				.	.				100	0
	2.24	0.87				0	0				1.32	0
SSundee	2	1	3		PrestonPlay	1	0	1		Logan Paul	2	1	3
	0.8	0.4	1.2			1.33	0	1.33			1.46	0.73	2.19
	66.67	33.33				100	0				66.67	33.33
	1.49	0.87				2.78	0				2.63	1.64
TommyInnit	0	1	1		Ryan’s Wo	1	0	1		Mark Rober	2	1	3
	0	0.4	0.4			1.33	0	1.33			1.46	0.73	2.19
	0	100				100	0				66.67	33.33
	0	0.87				2.78	0				2.63	1.64
BTS	1	3	4		SSSniperWol	0	0	0		Ninja	2	0	2
	0.4	1.2	1.61			0	0	0			1.46	0	1.46
	25	75				.	.				100	0
	0.75	2.61				0	0				2.63	0
Kallmekris	0	2	2		SSundee	1	0	1		Ranboo	0	1	1
	0	0.8	0.8			1.33	0	1.33			0	0.73	0.73
	0	100				100	0				0	100
	0	1.74				2.78	0				0	1.64
Khaby Lame	4	0	4		Selena Gome	0	1	1		Ryan’s Wo	0	0	0
	1.61	0	1.61			0	1.33	1.33			0	0	0
	100	0				0	100				.	.
	2.99	0				0	2.56				0	0
LaurenzSide	0	0	0		TommyInnit	1	1	2		Amanda Cern	1	1	2
	0	0	0			1.33	1.33	2.67			0.73	0.73	1.46
	.	.				50	50				50	50
	0	0				2.78	2.56				1.32	1.64
Selena Gome	0	0	0		Alicia Moff	0	1	1		Carl is coo	1	0	1
	0	0	0			0	1.33	1.33			0.73	0	0.73
	.	.				0	100				100	0
	0	0				0	2.56				1.32	0
Carl is coo	0	3	3		Amanda Cern	1	0	1		Claudie Mer	0	1	1
	0	1.2	1.2			1.33	0	1.33			0	0.73	0.73
	0	100				100	0				0	100
	0	2.61				2.78	0				0	1.64
Celina Spoo	0	2	2		Cassandra b	0	0	0		David Dobri	1	1	2
	0	0.8	0.8			0	0	0			0.73	0.73	1.46
	0	100				.	.				50	50
	0	1.74				0	0				1.32	1.64
CoryxKenshi	1	2	3		CoryxKenshi	1	0	1		Daz Games	0	1	1
	0.4	0.8	1.2			1.33	0	1.33			0	0.73	0.73
	33.33	66.67				100	0				0	100
	0.75	1.74				2.78	0				0	1.64
David Dobri	0	0	0		Emma Chambe	0	1	1		FaZe Rug	1	0	1
	0	0	0			0	1.33	1.33			0.73	0	0.73
	.	.				0	100				100	0
	0	0				0	2.56				1.32	0
Daz Games	0	3	3		FaZe Rug	0	0	0		Flamingo	1	0	1
	0	1.2	1.2			0	0	0			0.73	0	0.73
	0	100				.	.				100	0
	0	2.61				0	0				1.32	0
ItsFunneh	0	1	1		Jake Paul	0	0	0		Furious Jum	0	1	1
	0	0.4	0.4			0	0	0			0	0.73	0.73
	0	100				.	.				0	100
	0	0.87				0	0				0	1.64
James Charl	2	0	2		Jason Derul	0	0	0		Fuze III	1	1	2
	0.8	0	0.8			0	0	0			0.73	0.73	1.46
	100	0				.	.				50	50
	1.49	0				0	0				1.32	1.64
Jeanfils	0	0	0		Jojo Siwa	0	0	0		Jason Derul	1	1	2
	0	0	0			0	0	0			0.73	0.73	1.46
	.	.				.	.				50	50
	0	0				0	0				1.32	1.64
Jenna Marbl	1	2	3		Khaby Lame	0	0	0		Kim Kardash	2	0	2
	0.4	0.8	1.2			0	0	0			1.46	0	1.46
	33.33	66.67				.	.				100	0
	0.75	1.74				0	0				2.63	0
Kylie Jenne	1	1	2		Kim Kardash	1	0	1		Kindly Keyi	0	0	0
	0.4	0.4	0.8			1.33	0	1.33			0	0	0
	50	50				100	0				.	.
	0.75	0.87				2.78	0				0	0
Logan Paul	2	0	2		Kindly Keyi	1	0	1		Kylie Jenne	1	0	1
	0.8	0	0.8			1.33	0	1.33			0.73	0	0.73
	100	0				100	0				100	0
	1.49	0				2.78	0				1.32	0
Polo	1	0	1		Kylie Jenne	0	1	1		Lionel Mess	1	0	1
	0.4	0	0.4			0	1.33	1.33			0.73	0	0.73
	100	0				0	100				100	0
	0.75	0				0	2.56				1.32	0
Swan & Néo	0	0	0		Logan Paul	1	0	1		Liza Koshy	1	1	2
	0	0	0			1.33	0	1.33			0.73	0.73	1.46
	.	.				100	0				50	50
	0	0				2.78	0				1.32	1.64
Tibo InShap	1	1	2		Matpat	1	0	1		Mcfly et Ca	1	0	1
	0.4	0.4	0.8			1.33	0	1.33			0.73	0	0.73
	50	50				100	0				100	0
	0.75	0.87				2.78	0				1.32	0
Zach King	2	1	3		Mcfly et Ca	0	1	1		Miley Cyrus	0	1	1
	0.8	0.4	1.2			0	1.33	1.33			0	0.73	0.73
	66.67	33.33				0	100				0	100
	1.49	0.87				0	2.56				0	1.64
Amanda Cern	0	1	1		Ninja	0	0	0		Moriah Eliz	0	0	0
	0	0.4	0.4			0	0	0			0	0	0
	0	100				.	.				.	.
	0	0.87				0	0				0	0
BeckBroJack	1	0	1		Roxanne Bru	1	0	1		Roxanne Bru	1	0	1
	0.4	0	0.4			1.33	0	1.33			0.73	0	0.73
	100	0				100	0				100	0
	0.75	0				2.78	0				1.32	0
Bella Poarc	2	0	2		Swan & Néo	0	0	0		Selena Gome	2	0	2
	0.8	0	0.8			0	0	0			1.46	0	1.46
	100	0				.	.				100	0
	1.49	0				0	0				2.63	0
Emma Chambe	0	2	2		Taylor Swif	0	1	1		TommyInnit	0	1	1
	0	0.8	0.8			0	1.33	1.33			0	0.73	0.73
	0	100				0	100				0	100
	0	1.74				0	2.56				0	1.64
Gurky	0	2	2		Travis Scot	0	1	1		Will Smith	2	0	2
	0	0.8	0.8			0	1.33	1.33			1.46	0	1.46
	0	100				0	100				100	0
	0	1.74				0	2.56				2.63	0
Huda Kattan	1	0	1		Unspeakable	0	0	0		Azziland	0	0	0
	0.4	0	0.4			0	0	0			0	0	0
	100	0				.	.				.	.
	0.75	0				0	0				0	0
Kevin Hart	2	0	2		X2 twins	0	0	0		Azzyland	0	0	0
	0.8	0	0.8			0	0	0			0	0	0
	100	0				.	.				.	.
	1.49	0				0	0				0	0
Kim Kardash	0	2	2		X2twins	0	1	1		Cassandra B	0	1	1
	0	0.8	0.8			0	1.33	1.33			0	0.73	0.73
	0	100				0	100				0	100
	0	1.74				0	2.56				0	1.64
Lilly Singh	0	2	2		Zach King	1	0	1		Celina Spoo	0	0	0
	0	0.8	0.8			1.33	0	1.33			0	0	0
	0	100				100	0				.	.
	0	1.74				2.78	0				0	0
Lionel Mess	1	1	2		Total	36	39	75		Emma Chambe	0	1	1
	0.4	0.4	0.8			48	52	100			0	0.73	0.73
	50	50									0	100
	0.75	0.87									0	1.64
Ludwig Ahgr	2	0	2							Hank Green	0	1	1
	0.8	0	0.8								0	0.73	0.73
	100	0									0	100
	1.49	0									0	1.64
Matpat	1	0	1							Hank green	1	0	1
	0.4	0	0.4								0.73	0	0.73
	100	0									100	0
	0.75	0									1.32	0
RobertIDK	0	0	0							Inoxtag	1	0	1
	0	0	0								0.73	0	0.73
	.	.									100	0
	0	0									1.32	0
Travis Scot	2	0	2							Jackseptice	1	0	1
	0.8	0	0.8								0.73	0	0.73
	100	0									100	0
	1.49	0									1.32	0
iHasCupquak	0	1	1							Kallmekris	0	0	0
	0	0.4	0.4								0	0	0
	0	100									.	.
	0	0.87									0	0
Alicia Moff	0	1	1							Ludwig Ahgr	1	0	1
	0	0.4	0.4								0.73	0	0.73
	0	100									100	0
	0	0.87									1.32	0
FaZe Rug	0	0	0							OverSimplif	0	1	1
	0	0	0								0	0.73	0.73
	.	.									0	100
	0	0									0	1.64
Fuze III	0	0	0							Taylor Swif	0	0	0
	0	0	0								0	0	0
	.	.									.	.
	0	0									0	0
GeorgeNotFo	0	1	1							Travis Scot	1	0	1
	0	0.4	0.4								0.73	0	0.73
	0	100									100	0
	0	0.87									1.32	0
Hank Green	0	1	1							Total	76	61	137
	0	0.4	0.4								55.47	44.53	100
	0	100
	0	0.87
Inoxtag	0	0	0
	0	0	0
	.	.
	0	0
LazarBeam	0	0	0
	0	0	0
	.	.
	0	0
Ranboo	0	1	1
	0	0.4	0.4
	0	100
	0	0.87
Roxanne Bru	0	1	1
	0	0.4	0.4
	0	100
	0	0.87
Taylor Swif	0	1	1
	0	0.4	0.4
	0	100
	0	0.87
Taylor swif	0	1	1
	0	0.4	0.4
	0	100
	0	0.87
Will Smith	1	0	1
	0.4	0	0.4
	100	0
	0.75	0
Total	134	115	249
	53.82	46.18	100
